# Supplementary material for: Hypoxia Tolerance of 10 Euphausiid Species in Relation to Vertical Temperature and Oxygen Gradients
Source: Front Physiol. 2020 Mar 24;11:248. doi: 10.3389/fphys.2020.00248 (PMC7107326; doi:10.3389/fphys.2020.00248)
Supplement: Supplementary file 1 [file Data_Sheet_1.ZIP]

Archive with 292 entries (290 files):
- Supplemental_material_1/
- __MACOSX/._Supplemental_material_1
- Supplemental_material_1/.Rhistory
- __MACOSX/Supplemental_material_1/._.Rhistory
- Supplemental_material_1/script_Tremblay_et_al.R
- __MACOSX/Supplemental_material_1/._script_Tremblay_et_al.R
- Supplemental_material_1/.DS_Store
- __MACOSX/Supplemental_material_1/._.DS_Store
- Supplemental_material_1/data sets/
- __MACOSX/Supplemental_material_1/._data sets
- Supplemental_material_1/data sets/eh10_12.txt
- __MACOSX/Supplemental_material_1/data sets/._eh10_12.txt
- Supplemental_material_1/data sets/eh10_9.txt
- __MACOSX/Supplemental_material_1/data sets/._eh10_9.txt
- Supplemental_material_1/data sets/ti10_1.txt
- __MACOSX/Supplemental_material_1/data sets/._ti10_1.txt
- Supplemental_material_1/data sets/es4_18.txt
- __MACOSX/Supplemental_material_1/data sets/._es4_18.txt
- Supplemental_material_1/data sets/ti8_1.txt
- __MACOSX/Supplemental_material_1/data sets/._ti8_1.txt
- Supplemental_material_1/data sets/ep10_2.txt
- __MACOSX/Supplemental_material_1/data sets/._ep10_2.txt
- Supplemental_material_1/data sets/ep10_3.txt
- __MACOSX/Supplemental_material_1/data sets/._ep10_3.txt
- Supplemental_material_1/data sets/es4_19.txt
- __MACOSX/Supplemental_material_1/data sets/._es4_19.txt
- Supplemental_material_1/data sets/es4_1.txt
- __MACOSX/Supplemental_material_1/data sets/._es4_1.txt
- Supplemental_material_1/data sets/eh10_8.txt
- __MACOSX/Supplemental_material_1/data sets/._eh10_8.txt
- Supplemental_material_1/data sets/eh10_13.txt
- __MACOSX/Supplemental_material_1/data sets/._eh10_13.txt
- Supplemental_material_1/data sets/eh10_11.txt
- __MACOSX/Supplemental_material_1/data sets/._eh10_11.txt
- Supplemental_material_1/data sets/ti10_2.txt
- __MACOSX/Supplemental_material_1/data sets/._ti10_2.txt
- Supplemental_material_1/data sets/es4_3.txt
- __MACOSX/Supplemental_material_1/data sets/._es4_3.txt
- Supplemental_material_1/data sets/ti8_2.txt
- __MACOSX/Supplemental_material_1/data sets/._ti8_2.txt
- Supplemental_material_1/data sets/ep10_1.txt
- __MACOSX/Supplemental_material_1/data sets/._ep10_1.txt
- Supplemental_material_1/data sets/ti8_3.txt
- __MACOSX/Supplemental_material_1/data sets/._ti8_3.txt
- Supplemental_material_1/data sets/es4_2.txt
- __MACOSX/Supplemental_material_1/data sets/._es4_2.txt
- Supplemental_material_1/data sets/ti10_3.txt
- __MACOSX/Supplemental_material_1/data sets/._ti10_3.txt
- Supplemental_material_1/data sets/eh10_10.txt
- __MACOSX/Supplemental_material_1/data sets/._eh10_10.txt
- Supplemental_material_1/data sets/nc10_13.txt
- __MACOSX/Supplemental_material_1/data sets/._nc10_13.txt
- Supplemental_material_1/data sets/eh10_14.txt
- __MACOSX/Supplemental_material_1/data sets/._eh10_14.txt
- Supplemental_material_1/data sets/es4_6.txt
- __MACOSX/Supplemental_material_1/data sets/._es4_6.txt
- Supplemental_material_1/data sets/nm10_1.txt
- __MACOSX/Supplemental_material_1/data sets/._nm10_1.txt
- Supplemental_material_1/data sets/ti8_7.txt
- __MACOSX/Supplemental_material_1/data sets/._ti8_7.txt
- Supplemental_material_1/data sets/ep10_4.txt
- __MACOSX/Supplemental_material_1/data sets/._ep10_4.txt
- Supplemental_material_1/data sets/ep10_5.txt
- __MACOSX/Supplemental_material_1/data sets/._ep10_5.txt
- Supplemental_material_1/data sets/ti8_6.txt
- __MACOSX/Supplemental_material_1/data sets/._ti8_6.txt
- Supplemental_material_1/data sets/es4_7.txt
- __MACOSX/Supplemental_material_1/data sets/._es4_7.txt
- Supplemental_material_1/data sets/eh10_15.txt
- __MACOSX/Supplemental_material_1/data sets/._eh10_15.txt
- Supplemental_material_1/data sets/nc10_12.txt
- __MACOSX/Supplemental_material_1/data sets/._nc10_12.txt
- Supplemental_material_1/data sets/nc10_10.txt
- __MACOSX/Supplemental_material_1/data sets/._nc10_10.txt
- Supplemental_material_1/data sets/ti10_4.txt
- __MACOSX/Supplemental_material_1/data sets/._ti10_4.txt
- Supplemental_material_1/data sets/eh10_17.txt
- __MACOSX/Supplemental_material_1/data sets/._eh10_17.txt
- Supplemental_material_1/data sets/nm10_2.txt
- __MACOSX/Supplemental_material_1/data sets/._nm10_2.txt
- Supplemental_material_1/data sets/es4_5.txt
- __MACOSX/Supplemental_material_1/data sets/._es4_5.txt
- Supplemental_material_1/data sets/es4_21.txt
- __MACOSX/Supplemental_material_1/data sets/._es4_21.txt
- Supplemental_material_1/data sets/ti8_4.txt
- __MACOSX/Supplemental_material_1/data sets/._ti8_4.txt
- Supplemental_material_1/data sets/ep10_7.txt
- __MACOSX/Supplemental_material_1/data sets/._ep10_7.txt
- Supplemental_material_1/data sets/ep10_6.txt
- __MACOSX/Supplemental_material_1/data sets/._ep10_6.txt
- Supplemental_material_1/data sets/ti8_5.txt
- __MACOSX/Supplemental_material_1/data sets/._ti8_5.txt
- Supplemental_material_1/data sets/es4_20.txt
- __MACOSX/Supplemental_material_1/data sets/._es4_20.txt
- Supplemental_material_1/data sets/es4_4.txt
- __MACOSX/Supplemental_material_1/data sets/._es4_4.txt
- Supplemental_material_1/data sets/eh10_16.txt
- __MACOSX/Supplemental_material_1/data sets/._eh10_16.txt
- Supplemental_material_1/data sets/nc10_11.txt
- __MACOSX/Supplemental_material_1/data sets/._nc10_11.txt
- Supplemental_material_1/data sets/ed20_10.txt
- __MACOSX/Supplemental_material_1/data sets/._ed20_10.txt
- Supplemental_material_1/data sets/eh20_7.txt
- __MACOSX/Supplemental_material_1/data sets/._eh20_7.txt
- Supplemental_material_1/data sets/ed20_9.txt
- __MACOSX/Supplemental_material_1/data sets/._ed20_9.txt
- Supplemental_material_1/data sets/eh20_11.txt
- __MACOSX/Supplemental_material_1/data sets/._eh20_11.txt
- Supplemental_material_1/data sets/ep10_10.txt
- __MACOSX/Supplemental_material_1/data sets/._ep10_10.txt
- Supplemental_material_1/data sets/ep10_11.txt
- __MACOSX/Supplemental_material_1/data sets/._ep10_11.txt
- Supplemental_material_1/data sets/eh20_10.txt
- __MACOSX/Supplemental_material_1/data sets/._eh20_10.txt
- Supplemental_material_1/data sets/ed20_8.txt
- __MACOSX/Supplemental_material_1/data sets/._ed20_8.txt
- Supplemental_material_1/data sets/eh20_6.txt
- __MACOSX/Supplemental_material_1/data sets/._eh20_6.txt
- Supplemental_material_1/data sets/eh20_4.txt
- __MACOSX/Supplemental_material_1/data sets/._eh20_4.txt
- Supplemental_material_1/data sets/ep10_13.txt
- __MACOSX/Supplemental_material_1/data sets/._ep10_13.txt
- Supplemental_material_1/data sets/ep10_12.txt
- __MACOSX/Supplemental_material_1/data sets/._ep10_12.txt
- Supplemental_material_1/data sets/eh20_5.txt
- __MACOSX/Supplemental_material_1/data sets/._eh20_5.txt
- Supplemental_material_1/data sets/eh20_1.txt
- __MACOSX/Supplemental_material_1/data sets/._eh20_1.txt
- Supplemental_material_1/data sets/nc10_9.txt
- __MACOSX/Supplemental_material_1/data sets/._nc10_9.txt
- Supplemental_material_1/data sets/ep10_16.txt
- __MACOSX/Supplemental_material_1/data sets/._ep10_16.txt
- Supplemental_material_1/data sets/ep10_17.txt
- __MACOSX/Supplemental_material_1/data sets/._ep10_17.txt
- Supplemental_material_1/data sets/nc10_8.txt
- __MACOSX/Supplemental_material_1/data sets/._nc10_8.txt
- Supplemental_material_1/data sets/eh20_2.txt
- __MACOSX/Supplemental_material_1/data sets/._eh20_2.txt
- Supplemental_material_1/data sets/ep10_15.txt
- __MACOSX/Supplemental_material_1/data sets/._ep10_15.txt
- Supplemental_material_1/data sets/ep10_14.txt
- __MACOSX/Supplemental_material_1/data sets/._ep10_14.txt
- Supplemental_material_1/data sets/eh20_3.txt
- __MACOSX/Supplemental_material_1/data sets/._eh20_3.txt
- Supplemental_material_1/data sets/ts10_5.txt
- __MACOSX/Supplemental_material_1/data sets/._ts10_5.txt
- Supplemental_material_1/data sets/nc10_6.txt
- __MACOSX/Supplemental_material_1/data sets/._nc10_6.txt
- Supplemental_material_1/data sets/nc10_7.txt
- __MACOSX/Supplemental_material_1/data sets/._nc10_7.txt
- Supplemental_material_1/data sets/ed20_1.txt
- __MACOSX/Supplemental_material_1/data sets/._ed20_1.txt
- Supplemental_material_1/data sets/ts10_4.txt
- __MACOSX/Supplemental_material_1/data sets/._ts10_4.txt
- Supplemental_material_1/data sets/eh15_4.txt
- __MACOSX/Supplemental_material_1/data sets/._eh15_4.txt
- Supplemental_material_1/data sets/ts10_6.txt
- __MACOSX/Supplemental_material_1/data sets/._ts10_6.txt
- Supplemental_material_1/data sets/ed20_3.txt
- __MACOSX/Supplemental_material_1/data sets/._ed20_3.txt
- Supplemental_material_1/data sets/nc10_5.txt
- __MACOSX/Supplemental_material_1/data sets/._nc10_5.txt
- Supplemental_material_1/data sets/em8_4.txt
- __MACOSX/Supplemental_material_1/data sets/._em8_4.txt
- Supplemental_material_1/data sets/em8_5.txt
- __MACOSX/Supplemental_material_1/data sets/._em8_5.txt
- Supplemental_material_1/data sets/nc10_4.txt
- __MACOSX/Supplemental_material_1/data sets/._nc10_4.txt
- Supplemental_material_1/data sets/ed20_2.txt
- __MACOSX/Supplemental_material_1/data sets/._ed20_2.txt
- Supplemental_material_1/data sets/ts10_7.txt
- __MACOSX/Supplemental_material_1/data sets/._ts10_7.txt
- Supplemental_material_1/data sets/eh20_8.txt
- __MACOSX/Supplemental_material_1/data sets/._eh20_8.txt
- Supplemental_material_1/data sets/eh15_1.txt
- __MACOSX/Supplemental_material_1/data sets/._eh15_1.txt
- Supplemental_material_1/data sets/ts10_3.txt
- __MACOSX/Supplemental_material_1/data sets/._ts10_3.txt
- Supplemental_material_1/data sets/ed20_6.txt
- __MACOSX/Supplemental_material_1/data sets/._ed20_6.txt
- Supplemental_material_1/data sets/em8_1.txt
- __MACOSX/Supplemental_material_1/data sets/._em8_1.txt
- Supplemental_material_1/data sets/el20_1.txt
- __MACOSX/Supplemental_material_1/data sets/._el20_1.txt
- Supplemental_material_1/data sets/nc10_1.txt
- __MACOSX/Supplemental_material_1/data sets/._nc10_1.txt
- Supplemental_material_1/data sets/ed20_7.txt
- __MACOSX/Supplemental_material_1/data sets/._ed20_7.txt
- Supplemental_material_1/data sets/ts10_2.txt
- __MACOSX/Supplemental_material_1/data sets/._ts10_2.txt
- Supplemental_material_1/data sets/eh20_9.txt
- __MACOSX/Supplemental_material_1/data sets/._eh20_9.txt
- Supplemental_material_1/data sets/eh15_2.txt
- __MACOSX/Supplemental_material_1/data sets/._eh15_2.txt
- Supplemental_material_1/data sets/ed20_5.txt
- __MACOSX/Supplemental_material_1/data sets/._ed20_5.txt
- Supplemental_material_1/data sets/nc10_3.txt
- __MACOSX/Supplemental_material_1/data sets/._nc10_3.txt
- Supplemental_material_1/data sets/el20_3.txt
- __MACOSX/Supplemental_material_1/data sets/._el20_3.txt
- Supplemental_material_1/data sets/em8_2.txt
- __MACOSX/Supplemental_material_1/data sets/._em8_2.txt
- Supplemental_material_1/data sets/em8_3.txt
- __MACOSX/Supplemental_material_1/data sets/._em8_3.txt
- Supplemental_material_1/data sets/el20_2.txt
- __MACOSX/Supplemental_material_1/data sets/._el20_2.txt
- Supplemental_material_1/data sets/nc10_2.txt
- __MACOSX/Supplemental_material_1/data sets/._nc10_2.txt
- Supplemental_material_1/data sets/ed20_4.txt
- __MACOSX/Supplemental_material_1/data sets/._ed20_4.txt
- Supplemental_material_1/data sets/ts10_1.txt
- __MACOSX/Supplemental_material_1/data sets/._ts10_1.txt
- Supplemental_material_1/data sets/eh15_3.txt
- __MACOSX/Supplemental_material_1/data sets/._eh15_3.txt
- Supplemental_material_1/data sets/ti2_3.txt
- __MACOSX/Supplemental_material_1/data sets/._ti2_3.txt
- Supplemental_material_1/data sets/es4_9.txt
- __MACOSX/Supplemental_material_1/data sets/._es4_9.txt
- Supplemental_material_1/data sets/es4_11.txt
- __MACOSX/Supplemental_material_1/data sets/._es4_11.txt
- Supplemental_material_1/data sets/ti8_8.txt
- __MACOSX/Supplemental_material_1/data sets/._ti8_8.txt
- Supplemental_material_1/data sets/eh5_4.txt
- __MACOSX/Supplemental_material_1/data sets/._eh5_4.txt
- Supplemental_material_1/data sets/es4_10.txt
- __MACOSX/Supplemental_material_1/data sets/._es4_10.txt
- Supplemental_material_1/data sets/es4_8.txt
- __MACOSX/Supplemental_material_1/data sets/._es4_8.txt
- Supplemental_material_1/data sets/eh10_1.txt
- __MACOSX/Supplemental_material_1/data sets/._eh10_1.txt
- Supplemental_material_1/data sets/ti2_2.txt
- __MACOSX/Supplemental_material_1/data sets/._ti2_2.txt
- Supplemental_material_1/data sets/eh10_3.txt
- __MACOSX/Supplemental_material_1/data sets/._eh10_3.txt
- Supplemental_material_1/data sets/eh10_18.txt
- __MACOSX/Supplemental_material_1/data sets/._eh10_18.txt
- Supplemental_material_1/data sets/es4_12.txt
- __MACOSX/Supplemental_material_1/data sets/._es4_12.txt
- Supplemental_material_1/data sets/ti6_4.txt
- __MACOSX/Supplemental_material_1/data sets/._ti6_4.txt
- Supplemental_material_1/data sets/ep10_8.txt
- __MACOSX/Supplemental_material_1/data sets/._ep10_8.txt
- Supplemental_material_1/data sets/ep10_9.txt
- __MACOSX/Supplemental_material_1/data sets/._ep10_9.txt
- Supplemental_material_1/data sets/es4_13.txt
- __MACOSX/Supplemental_material_1/data sets/._es4_13.txt
- Supplemental_material_1/data sets/eh10_19.txt
- __MACOSX/Supplemental_material_1/data sets/._eh10_19.txt
- Supplemental_material_1/data sets/eh10_2.txt
- __MACOSX/Supplemental_material_1/data sets/._eh10_2.txt
- Supplemental_material_1/data sets/ti2_1.txt
- __MACOSX/Supplemental_material_1/data sets/._ti2_1.txt
- Supplemental_material_1/data sets/ti2_5.txt
- __MACOSX/Supplemental_material_1/data sets/._ti2_5.txt
- Supplemental_material_1/data sets/eh10_6.txt
- __MACOSX/Supplemental_material_1/data sets/._eh10_6.txt
- Supplemental_material_1/data sets/eh10_21.txt
- __MACOSX/Supplemental_material_1/data sets/._eh10_21.txt
- Supplemental_material_1/data sets/es4_17.txt
- __MACOSX/Supplemental_material_1/data sets/._es4_17.txt
- Supplemental_material_1/data sets/ti6_1.txt
- __MACOSX/Supplemental_material_1/data sets/._ti6_1.txt
- Supplemental_material_1/data sets/eh5_3.txt
- __MACOSX/Supplemental_material_1/data sets/._eh5_3.txt
- Supplemental_material_1/data sets/eh5_2.txt
- __MACOSX/Supplemental_material_1/data sets/._eh5_2.txt
- Supplemental_material_1/data sets/es4_16.txt
- __MACOSX/Supplemental_material_1/data sets/._es4_16.txt
- Supplemental_material_1/data sets/eh10_20.txt
- __MACOSX/Supplemental_material_1/data sets/._eh10_20.txt
- Supplemental_material_1/data sets/eh10_7.txt
- __MACOSX/Supplemental_material_1/data sets/._eh10_7.txt
- Supplemental_material_1/data sets/ti2_4.txt
- __MACOSX/Supplemental_material_1/data sets/._ti2_4.txt
- Supplemental_material_1/data sets/ti2_6.txt
- __MACOSX/Supplemental_material_1/data sets/._ti2_6.txt
- Supplemental_material_1/data sets/eh10_5.txt
- __MACOSX/Supplemental_material_1/data sets/._eh10_5.txt
- Supplemental_material_1/data sets/eh10_22.txt
- __MACOSX/Supplemental_material_1/data sets/._eh10_22.txt
- Supplemental_material_1/data sets/ti6_2.txt
- __MACOSX/Supplemental_material_1/data sets/._ti6_2.txt
- Supplemental_material_1/data sets/es4_14.txt
- __MACOSX/Supplemental_material_1/data sets/._es4_14.txt
- Supplemental_material_1/data sets/eh5_1.txt
- __MACOSX/Supplemental_material_1/data sets/._eh5_1.txt
- Supplemental_material_1/data sets/es4_15.txt
- __MACOSX/Supplemental_material_1/data sets/._es4_15.txt
- Supplemental_material_1/data sets/ti6_3.txt
- __MACOSX/Supplemental_material_1/data sets/._ti6_3.txt
- Supplemental_material_1/data sets/eh10_4.txt
- __MACOSX/Supplemental_material_1/data sets/._eh10_4.txt
