# Supplementary material for: Hypoxia Tolerance of 10 Euphausiid Species in Relation to Vertical Temperature and Oxygen Gradients
Source: Front Physiol. 2020 Mar 24;11:248. doi: 10.3389/fphys.2020.00248 (PMC7107326; doi:10.3389/fphys.2020.00248)
Supplement: Supplementary file 1 [file Data_Sheet_1.ZIP › Supplemental_material_1/script_Tremblay_et_al.R]

library(MESS)
library(stats)
detach_package <- function(pkg, character.only = FALSE)
{
  if(!character.only)
  {
    pkg <- deparse(substitute(pkg))
  }
  search_item <- paste("package", pkg, sep = ":")
  while(search_item %in% search())
  {
    detach(search_item, unload = TRUE, character.only = TRUE)
  }
}

detach_package(dplyr)

getwd()
#Set pathway to the file "data sets"
setwd("")

filenames <- list.files(path = "data sets",  
                        # Now follows a regular expression that matches:
                        pattern = "*.txt",
                        full.names = TRUE)
filenames

#Regulation index
pattern <- lapply(filenames, function(x) {
  r<-read.table(x, header=TRUE, dec=".", sep="\t") # load file
  # apply function
  lo <- loess(r$MO2~r$DO)
  xl <- seq(min(r$DO),max(r$DO), (max(r$DO) - min(r$DO))/1000)
  na <-r[complete.cases(r[, 2]), ]
  MO2<- predict(lo,na$DO)
  resp<-cbind(na$DO, MO2)
  pattern<-auc(resp[,1], resp[,2], type="spline")
})


reg_perfect <- lapply(filenames, function(x) {
  r<-read.table(x, header=TRUE, dec=".", sep="\t") # load file
  # apply function
  lo <- loess(r$MO2~r$DO)
  xl <- seq(min(r$DO),max(r$DO), (max(r$DO) - min(r$DO))/1000)
  na <-r[complete.cases(r[, 2]), ]
  n<-length(na$MO2)
  max_MO2<- max(predict(lo,xl), na.rm=T)
  max_MO2<-rep(max_MO2, n)
  max_MO2<-cbind(na$DO, max_MO2)
  max_auc<-auc(max_MO2[,1], max_MO2[,2], type="spline")
})

con_perfect <- lapply(filenames, function(x) {
  r<-read.table(x, header=TRUE, dec=".", sep="\t") # load file
  # apply function
  r = subset(r, r$MO2>0)
  lo <- loess(r$MO2~r$DO)
  xl <- seq(min(r$DO),max(r$DO), (max(r$DO) - min(r$DO))/1000)
  con_subset = subset(r, r$MO2>0)
  max_MO2<- max(predict(lo,xl), na.rm=T)
  min.DO<-r[1, 1]
  na <-r[complete.cases(r[, 2]), ]
  slope<-max_MO2/min.DO
  resp_min<-slope*na$DO
  con_MO2<-cbind(na$DO, resp_min)
  con_auc<-auc(con_MO2[,1], con_MO2[,2], type="spline")
})

pattern<-sapply(pattern,'[[',1)
pattern<-as.data.frame(pattern)

reg_perfect<-sapply(reg_perfect,'[[',1)
reg_perfect<-as.data.frame(reg_perfect)

con_perfect<-sapply(con_perfect,'[[',1)
con_perfect<-as.data.frame(con_perfect)

r<-cbind(filenames, pattern, reg_perfect, con_perfect)
r<-as.data.frame(r)

#For RI>0 (RI_pos)
r$RI_pos<-(r$pattern-r$con_perfect)/(r$reg_perfect-r$con_perfect)

#For RI<0 (RI_neg)
r$RI_neg<-(-1)*(r$con_perfect-r$pattern)/(r$con_perfect)

r$RI_final<-r$RI_pos

#When r$RI_pos is negative, use r$RI_neg
r<-within(r, r$RI_final[r$RI_final<0] <- (r$RI_neg[r$RI_final<0]))
