# Supplementary material for: Hypoxia Tolerance of 10 Euphausiid Species in Relation to Vertical Temperature and Oxygen Gradients
Source: Front Physiol. 2020 Mar 24;11:248. doi: 10.3389/fphys.2020.00248 (PMC7107326; doi:10.3389/fphys.2020.00248)
Supplement: Supplementary file 1 [file Data_Sheet_1.ZIP › Supplemental_material_1/data sets/eh10_12.txt]

DO	MO2
95	
94	
93	
92	
91	
90	
89	
88	
87	
86	
85	
84	
83	
82	0.096641342
81	0.094569365
80	0.09112295
79	0.087942349
78	0.086273822
77	0.085974313
76	0.08475628
75	0.085071343
74	0.085599073
73	0.084074864
72	0.082627315
71	0.08137055
70	0.081998185
69	0.082451676
68	0.083396187
67	0.085606729
66	0.084559242
65	0.085721675
64	0.085031891
63	0.084789217
62	0.084705533
61	0.082909954
60	0.084666316
59	0.087747986
58	0.086863278
57	0.084328093
56	0.08454603
55	0.083665808
54	0.084971445
53	0.082644575
52	0.08085849
51	0.083869986
50	0.081714297
49	0.07797016
48	0.079823272
47	0.079533551
46	0.081210428
45	0.081360326
44	0.078771326
43	0.081973581
42	0.085352416
41	0.08230168
40	0.084137684
39	0.086677533
38	0.084045644
37	0.083093552
36	0.082803045
35	0.084650208
34	0.085958842
33	0.084039691
32	0.081893721
31	0.080946594
30	0.0818942
29	0.081539254
28	0.082282507
27	0.082156744
26	0.083353968
25	0.080664328
24	0.080223112
23	0.081515575
22	0.082947665
21	0.08601962
20	0.087893122
19	
18	
17	
16	
15	
14	
13	
12	
11	
10	
9	
8	
7	
6	
5	
4	
3	
2	
1	
0	
