# Supplementary material for: Hypoxia Tolerance of 10 Euphausiid Species in Relation to Vertical Temperature and Oxygen Gradients
Source: Front Physiol. 2020 Mar 24;11:248. doi: 10.3389/fphys.2020.00248 (PMC7107326; doi:10.3389/fphys.2020.00248)
Supplement: Supplementary file 1 [file Data_Sheet_1.ZIP › Supplemental_material_1/data sets/eh10_9.txt]

DO	MO2
95	
94	0.190905874
93	0.179675804
92	0.167691885
91	0.158232596
90	0.153394292
89	0.151103671
88	0.145283653
87	0.146896255
86	0.141266257
85	0.141556856
84	0.14089125
83	0.137918242
82	0.138396851
81	0.135767901
80	0.13113284
79	0.127395576
78	0.129347554
77	0.12482818
76	0.124793565
75	0.120182603
74	0.11975666
73	0.117983429
72	0.115655196
71	0.114104173
70	0.114604051
69	0.114920724
68	0.1131939
67	0.111695646
66	0.11201051
65	0.112708849
64	0.110286922
63	0.111001332
62	0.113615269
61	0.111422816
60	0.112978936
59	0.11128868
58	0.110212039
57	0.111321314
56	0.108587699
55	0.106674844
54	0.109214377
53	0.107979106
52	0.107369355
51	0.113012263
50	0.112550484
49	
48	
47	
46	
45	
44	
43	
42	
41	
40	
39	
38	
37	
36	
35	
34	
33	
32	
31	
30	
29	
28	
27	
26	
25	
24	
23	
22	
21	
20	
19	
18	
17	
16	
15	
14	
13	
12	
11	
10	
9	
8	
7	
6	
5	
4	
3	
2	
1	
0	
