# Supplementary material for: Hypoxia Tolerance of 10 Euphausiid Species in Relation to Vertical Temperature and Oxygen Gradients
Source: Front Physiol. 2020 Mar 24;11:248. doi: 10.3389/fphys.2020.00248 (PMC7107326; doi:10.3389/fphys.2020.00248)
Supplement: Supplementary file 1 [file Data_Sheet_1.ZIP › Supplemental_material_1/data sets/ti10_1.txt]

DO	MO2
95	0.509224079
94	0.477877484
93	0.499738798
92	0.491382717
91	0.446296015
90	0.444713745
89	0.440046641
88	0.425637461
87	0.423596835
86	0.405904979
85	0.426349825
84	0.400879321
83	0.387570512
82	0.396153508
81	0.383225422
80	0.394743018
79	0.381559941
78	0.398692954
77	0.366199593
76	0.408850736
75	0.364863911
74	0.394925166
73	0.400805529
72	0.37911119
71	0.405156997
70	0.386157049
69	0.389458606
68	0.371366575
67	0.398923812
66	0.36339466
65	0.368173435
64	0.363810206
63	0.340096027
62	0.346090153
61	0.327903285
60	0.341880729
59	0.329893619
58	0.329707554
57	0.321103448
56	0.310356772
55	0.302309452
54	0.296999702
53	0.301686133
52	0.293215833
51	0.290312706
50	0.275439372
49	0.271268192
48	0.266215584
47	0.265845322
46	0.27181773
45	0.261793752
44	0.253516083
43	0.24593653
42	0.247330816
41	0.241236004
40	0.239454382
39	0.236590006
38	0.234181539
37	0.21881529
36	0.211068526
35	0.205633861
34	0.198604843
33	0.196388533
32	0.12517012
31	0.07286431
30	0.048143991
29	
28	
27	
26	
25	
24	
23	
22	
21	
20	
19	
18	
17	
16	
15	
14	
13	
12	
11	
10	
9	
8	
7	
6	
5	
4	
3	
2	
1	
0	
