# Supplementary material for: Hypoxia Tolerance of 10 Euphausiid Species in Relation to Vertical Temperature and Oxygen Gradients
Source: Front Physiol. 2020 Mar 24;11:248. doi: 10.3389/fphys.2020.00248 (PMC7107326; doi:10.3389/fphys.2020.00248)
Supplement: Supplementary file 1 [file Data_Sheet_1.ZIP › Supplemental_material_1/data sets/es4_18.txt]

DO	MO2
95	
94	0.184341896
93	0.183434924
92	0.169558265
91	0.15994437
90	0.14955955
89	0.140943324
88	0.138086365
87	0.137859622
86	0.147156077
85	0.148199093
84	0.144661906
83	0.135274754
82	0.13318872
81	0.13477592
80	0.137315439
79	0.14076193
78	0.138131713
77	0.138177062
76	0.143210752
75	0.146203757
74	0.148833973
73	0.153595572
72	0.153096738
71	0.152552555
70	0.15146419
69	0.152235115
68	0.154729286
67	0.151736281
66	0.146793288
65	0.135229405
64	0.127882939
63	0.120581821
62	0.121352746
61	0.113960931
60	0.10548075
59	0.102215654
58	0.101354031
57	0.102215654
56	0.096093598
55	0.106931904
54	0.10956212
53	0.106977253
52	0.106206327
51	0.108519104
50	0.117906255
49	0.131329429
48	0.137088696
47	0.139129381
46	0.146022363
45	0.149196762
44	0.152869995
43	0.154819983
42	0.160216462
41	0.1652955
40	0.16311877
39	0.144163072
38	0.12720271
37	0.117498118
36	0.105616796
35	0.088883177
34	0.081219271
33	0.076911157
32	0.067660051
31	0.062853104
30	0.054418272
29	0.060585676
28	0.064349606
27	0.071968164
26	0.083169259
25	0.095685461
24	0.102351699
23	0.108156315
22	0.113734188
21	0.114867902
20	0.115729525
19	0.115412085
18	0.115366736
17	0.106705161
16	0.097635449
15	
14	
13	
12	
11	
10	
9	
8	
7	
6	
5	
4	
3	
2	
1	
0	
