# Supplementary material for: Hypoxia Tolerance of 10 Euphausiid Species in Relation to Vertical Temperature and Oxygen Gradients
Source: Front Physiol. 2020 Mar 24;11:248. doi: 10.3389/fphys.2020.00248 (PMC7107326; doi:10.3389/fphys.2020.00248)
Supplement: Supplementary file 1 [file Data_Sheet_1.ZIP › Supplemental_material_1/data sets/ti8_1.txt]

DO	MO2
95	0.4047
94	0.3863
93	0.3862
92	0.4035
91	0.3759
90	0.3750
89	0.3768
88	0.3757
87	0.3732
86	0.3941
85	0.3840
84	0.3937
83	0.3993
82	0.3933
81	0.4154
80	0.4177
79	0.4157
78	0.4376
77	0.4547
76	0.4237
75	0.4501
74	0.4284
73	0.4338
72	0.4125
71	0.3989
70	0.3851
69	0.3869
68	0.3628
67	0.3535
66	0.3691
65	0.3397
64	0.3523
63	0.3438
62	0.3493
61	0.3515
60	0.3649
59	0.3539
58	0.3666
57	0.3614
56	0.3446
55	0.3463
54	0.3376
53	0.3157
52	0.2990
51	0.2904
50	0.2785
49	0.2687
48	0.2580
47	0.2514
46	0.2473
45	0.2447
44	0.2271
43	0.2151
42	0.2057
41	0.1975
40	0.1910
39	0.1881
38	0.1820
37	0.1763
36	0.1667
35	0.1600
34	0.1579
33	0.1586
32	0.1527
31	0.1531
30	0.1479
29	0.1192
28	
27	
26	
25	
24	
23	
22	
21	
20	
19	
18	
17	
16	
15	
14	
13	
12	
11	
10	
9	
8	
7	
6	
5	
4	
3	
2	
1	
0	
