# Supplementary material for: Hypoxia Tolerance of 10 Euphausiid Species in Relation to Vertical Temperature and Oxygen Gradients
Source: Front Physiol. 2020 Mar 24;11:248. doi: 10.3389/fphys.2020.00248 (PMC7107326; doi:10.3389/fphys.2020.00248)
Supplement: Supplementary file 1 [file Data_Sheet_1.ZIP › Supplemental_material_1/data sets/ep10_2.txt]

DO	MO2
95	
94	
93	
92	
91	
90	
89	
88	
87	
86	
85	
84	
83	
82	
81	0.494606379
80	0.440577828
79	0.455607601
78	0.390416999
77	0.35266123
76	0.317670198
75	0.309717753
74	0.2817795
73	0.261917042
72	0.242838007
71	0.231961443
70	0.211889662
69	0.166334008
68	0.146383208
67	0.12703813
66	0.120756339
65	0.115136348
64	0.105197239
63	0.099367555
62	0.098027874
61	0.085210394
60	0.083667558
59	0.080357993
58	0.079557511
57	0.077484869
56	0.072955295
55	0.064655062
54	0.066808876
53	0.068053052
52	0.068005408
51	0.063511195
50	0.065353123
49	0.070106775
48	0.077294037
47	0.086957109
46	0.098895848
45	0.105906519
44	0.110927292
43	0.109711773
42	0.10256278
41	0.09788493
40	
39	
38	
37	
36	
35	
34	
33	
32	
31	
30	
29	
28	
27	
26	
25	
24	
23	
22	
21	
20	
19	
18	
17	
16	
15	
14	
13	
12	
11	
10	
9	
8	
7	
6	
5	
4	
3	
2	
1	
0	
