# Supplementary material for: Hypoxia Tolerance of 10 Euphausiid Species in Relation to Vertical Temperature and Oxygen Gradients
Source: Front Physiol. 2020 Mar 24;11:248. doi: 10.3389/fphys.2020.00248 (PMC7107326; doi:10.3389/fphys.2020.00248)
Supplement: Supplementary file 1 [file Data_Sheet_1.ZIP › Supplemental_material_1/data sets/ep10_3.txt]

DO	MO2
95	
94	
93	
92	0.816165136
91	0.757669095
90	0.707071689
89	0.614226335
88	0.565370979
87	0.483833332
86	0.52254865
85	0.486285301
84	0.449936609
83	0.387387648
82	0.363198149
81	0.298136318
80	0.274384717
79	0.246398742
78	0.220158747
77	0.189987296
76	0.148562011
75	0.142254642
74	0.134636504
73	0.147715228
72	0.124510185
71	0.128027688
70	0.12089999
69	0.122986953
68	0.141249891
67	0.164129689
66	0.176779015
65	0.175868595
64	0.175745272
63	0.156639848
62	0.173785854
61	0.185946457
60	0.179753336
59	0.173936979
58	0.157367257
57	0.152261807
56	0.141950348
55	0.126816664
54	0.125595606
53	0.118522907
52	0.104033536
51	0.093019578
50	0.094879155
49	0.096057608
48	0.086420199
47	0.07895913
46	0.076085892
45	0.081969846
44	0.078381681
43	0.074147807
42	
41	
40	
39	
38	
37	
36	
35	
34	
33	
32	
31	
30	
29	
28	
27	
26	
25	
24	
23	
22	
21	
20	
19	
18	
17	
16	
15	
14	
13	
12	
11	
10	
9	
8	
7	
6	
5	
4	
3	
2	
1	
0	
