# Supplementary material for: Hypoxia Tolerance of 10 Euphausiid Species in Relation to Vertical Temperature and Oxygen Gradients
Source: Front Physiol. 2020 Mar 24;11:248. doi: 10.3389/fphys.2020.00248 (PMC7107326; doi:10.3389/fphys.2020.00248)
Supplement: Supplementary file 1 [file Data_Sheet_1.ZIP › Supplemental_material_1/data sets/es4_19.txt]

DO	MO2
95	0.130698145
94	0.130152243
93	0.129515357
92	0.12765019
91	0.123328462
90	0.116413698
89	0.111864511
88	0.110363279
87	0.109862868
86	0.117505503
85	0.126057974
84	0.127240763
83	0.130834621
82	0.13324569
81	0.132153885
80	0.132108393
79	0.132199377
78	0.130061259
77	0.13033421
76	0.129924783
75	0.127058796
74	0.124875186
73	0.121508787
72	0.123237478
71	0.128560027
70	0.134746922
69	0.136248154
68	0.13956906
67	0.141525211
66	0.146165381
65	0.148394483
64	0.148439975
63	0.151624406
62	0.15244326
61	0.150714568
60	0.148576451
59	0.152170308
58	0.151669898
57	0.150441617
56	0.145801446
55	0.142844475
54	0.139751028
53	0.135110857
52	0.133564133
51	0.126421909
50	0.118733783
49	0.113320251
48	0.110954673
47	0.108589096
46	0.106405486
45	0.102493185
44	0.106769421
43	0.111819019
42	0.112273938
41	0.118187881
40	0.125375596
39	0.123737889
38	0.12109936
37	0.12278256
36	0.1242383
35	0.1242383
34	0.1225551
33	0.124329283
32	0.125876007
31	0.127832157
30	0.126512893
29	0.126376418
28	0.128514535
27	0.129469865
26	0.129424373
25	0.130243227
24	0.130971096
23	0.128514535
22	0.126785844
21	0.121918214
20	0.118506324
19	0.116368206
18	0.114639515
17	0.109089507
16	0.100764494
15	0.094077189
14	0.085388242
13	0.079565282
12	0.06905666
11	0.063643127
10	0.060640664
9	0.05277057
8	0.049267696
7	0.046219741
6	0.047539005
5	0.05081442
4	0.051360322
3	0.051269339
2	0.056910331
1	0.063961571
0	0.054135326
