# Supplementary material for: Hypoxia Tolerance of 10 Euphausiid Species in Relation to Vertical Temperature and Oxygen Gradients
Source: Front Physiol. 2020 Mar 24;11:248. doi: 10.3389/fphys.2020.00248 (PMC7107326; doi:10.3389/fphys.2020.00248)
Supplement: Supplementary file 1 [file Data_Sheet_1.ZIP › Supplemental_material_1/data sets/es4_1.txt]

DO	MO2
95	
94	
93	
92	
91	
90	
89	
88	
87	
86	
85	0.112816555
84	0.110051443
83	0.108438462
82	0.106779395
81	0.107148076
80	0.106180287
79	0.110604466
78	0.113415663
77	0.117609415
76	0.113277407
75	0.112908725
74	0.118623289
73	0.122863127
72	0.123969172
71	0.128577691
70	0.135628726
69	0.132448848
68	0.12945331
67	0.135029619
66	0.142080653
65	0.146965684
64	0.143278868
63	0.139868564
62	0.140928523
61	0.133785318
60	0.133600978
59	0.139131201
58	0.145398787
57	0.139684223
56	0.13894686
55	0.131573229
54	0.128347265
53	0.122817042
52	0.11171051
51	0.108714973
50	0.105028157
49	0.099359678
48	0.08668625
47	0.083552457
46	0.077930063
45	0.084013309
44	0.081801219
43	0.078943937
42	0.090096554
41	0.095995459
40	0.103968198
39	0.104659476
38	0.107608928
37	0.106963735
36	0.106502883
35	0.109682762
34	0.11401477
33	0.119038056
32	0.113692174
31	0.112493959
30	0.103323005
29	0.104982072
28	0.105627265
27	0.106410713
26	0.102723898
25	0.089727873
24	
23	
22	
21	
20	
19	
18	
17	
16	
15	
14	
13	
12	
11	
10	
9	
8	
7	
6	
5	
4	
3	
2	
1	
0	
