# Supplementary material for: Hypoxia Tolerance of 10 Euphausiid Species in Relation to Vertical Temperature and Oxygen Gradients
Source: Front Physiol. 2020 Mar 24;11:248. doi: 10.3389/fphys.2020.00248 (PMC7107326; doi:10.3389/fphys.2020.00248)
Supplement: Supplementary file 1 [file Data_Sheet_1.ZIP › Supplemental_material_1/data sets/eh10_8.txt]

DO	MO2
95	
94	
93	
92	
91	0.148478978
90	0.14902053
89	0.150819441
88	0.151790694
87	0.155962933
86	0.151378341
85	0.146060198
84	0.150205503
83	0.150931096
82	0.154100195
81	0.154316081
80	0.153194502
79	0.150845052
78	0.152719553
77	0.16230255
76	0.161925733
75	0.163616769
74	0.16128395
73	0.158033198
72	0.150568907
71	0.142873428
70	0.13730352
69	0.140225822
68	0.135722741
67	0.122503567
66	0.117799053
65	0.113639814
64	0.112380892
63	0.108473035
62	0.10838844
61	0.104521584
60	0.104082927
59	0.093858732
58	0.090635251
57	0.090718284
56	0.089972071
55	0.088385264
54	0.087119474
53	0.086328955
52	0.082117476
51	0.080458972
50	0.083689522
49	0.085547051
48	0.087481168
47	0.088842469
46	0.086285505
45	0.08268129
44	0.07882306
43	0.080228209
42	0.082637319
41	0.093273126
40	0.092624492
39	0.095979991
38	0.097874014
37	0.098002874
36	0.104207758
35	0.117592468
34	0.126823647
33	0.128610694
32	0.134754268
31	0.125666834
30	0.125954641
29	0.125570633
28	0.126613943
27	0.120260622
26	0.118756296
25	0.108954032
24	0.100885332
23	0.09668588
22	0.084086803
21	0.085018714
20	0.082654639
19	0.082853104
18	0.079007221
17	0.08206586
16	0.082150229
15	
14	
13	
12	
11	
10	
9	
8	
7	
6	
5	
4	
3	
2	
1	
0	
