# Supplementary material for: Hypoxia Tolerance of 10 Euphausiid Species in Relation to Vertical Temperature and Oxygen Gradients
Source: Front Physiol. 2020 Mar 24;11:248. doi: 10.3389/fphys.2020.00248 (PMC7107326; doi:10.3389/fphys.2020.00248)
Supplement: Supplementary file 1 [file Data_Sheet_1.ZIP › Supplemental_material_1/data sets/eh10_13.txt]

DO	MO2
95	
94	
93	
92	
91	
90	
89	
88	
87	
86	
85	0.096004765
84	0.1001488
83	0.104843687
82	0.103386588
81	0.108337747
80	0.11428083
79	0.122029488
78	0.131810351
77	0.12514689
76	0.127440627
75	0.125529149
74	0.125576692
73	0.125303857
72	0.123090812
71	0.126485878
70	0.124417262
69	0.120163469
68	0.115710663
67	0.114100099
66	0.111032947
65	0.107597946
64	0.103290017
63	0.103371974
62	0.099500329
61	0.098667295
60	0.100620235
59	0.099856691
58	0.100679882
57	0.102807277
56	0.108169635
55	0.106353125
54	0.10303795
53	0.09702936
52	0.103918418
51	0.104114226
50	0.104805491
49	0.102585357
48	0.098734466
47	0.099833265
46	0.091599175
45	0.094909192
44	0.097958916
43	0.101056965
42	0.097613795
41	0.095904271
40	0.090778347
39	0.09476095
38	0.095889611
37	0.091370705
36	0.091641909
35	0.093747372
34	0.099106957
33	0.101731327
32	0.100013882
31	0.101073267
30	0.106344721
29	0.10605976
28	0.100559563
27	0.102492588
26	0.112377428
25	0.112536586
24	0.104349478
23	0.099992079
22	0.100067316
21	0.096891593
20	0.097022461
19	0.09860731
18	0.102538121
17	0.100006699
16	0.097998068
15	
14	
13	
12	
11	
10	
9	
8	
7	
6	
5	
4	
3	
2	
1	
0	
