# Supplementary material for: Hypoxia Tolerance of 10 Euphausiid Species in Relation to Vertical Temperature and Oxygen Gradients
Source: Front Physiol. 2020 Mar 24;11:248. doi: 10.3389/fphys.2020.00248 (PMC7107326; doi:10.3389/fphys.2020.00248)
Supplement: Supplementary file 1 [file Data_Sheet_1.ZIP › Supplemental_material_1/data sets/eh10_11.txt]

DO	MO2
95	0.228164586
94	0.212857149
93	0.208754834
92	0.198258663
91	0.19185633
90	0.179701357
89	0.172427565
88	0.172357925
87	0.16938878
86	0.166592705
85	0.175108516
84	0.183136844
83	0.18038194
82	0.177829586
81	0.177375329
80	0.181403111
79	0.182807236
78	0.172449573
77	0.164716854
76	0.154679273
75	0.140678919
74	0.133332245
73	0.125317555
72	0.122128855
71	0.117681244
70	0.116869117
69	0.11120244
68	0.111997463
67	0.113050587
66	0.118960685
65	0.122709016
64	0.12336001
63	0.128233941
62	0.129743258
61	0.131169263
60	0.132362285
59	0.137129147
58	0.138783325
57	0.139160364
56	0.137182364
55	0.137263228
54	0.136550283
53	0.135491744
52	0.136952494
51	0.136470045
50	0.135212862
49	0.13708169
48	0.138717473
47	0.136900893
46	0.128723202
45	0.129524924
44	0.132426894
43	0.130426933
42	0.12862863
41	0.127438652
40	0.124533235
39	0.124060864
38	0.12068361
37	0.119997129
36	0.125821696
35	0.122905289
34	0.1217065
33	0.12223408
32	0.121014361
31	0.120235585
30	0.12137002
29	0.116772043
28	0.119478864
27	0.119893113
26	0.116937539
25	0.115211305
24	0.113290329
23	0.112475948
22	0.116171018
21	0.116898646
20	0.117213613
19	0.118777036
18	0.118425574
17	0.121410728
16	0.125511948
15	0.128531392
14	
13	
12	
11	
10	
9	
8	
7	
6	
5	
4	
3	
2	
1	
0	
