# Supplementary material for: Hypoxia Tolerance of 10 Euphausiid Species in Relation to Vertical Temperature and Oxygen Gradients
Source: Front Physiol. 2020 Mar 24;11:248. doi: 10.3389/fphys.2020.00248 (PMC7107326; doi:10.3389/fphys.2020.00248)
Supplement: Supplementary file 1 [file Data_Sheet_1.ZIP › Supplemental_material_1/data sets/ti10_2.txt]

DO	MO2
95	0.282205681
94	0.300637189
93	0.298716057
92	0.304057296
91	0.291744684
90	0.271851831
89	0.275156913
88	0.253410021
87	0.277956235
86	0.257543231
85	0.262806962
84	0.270331361
83	0.262479501
82	0.269722934
81	0.286195118
80	0.291464729
79	0.278811343
78	0.296739716
77	0.277650427
76	0.289702411
75	0.288659526
74	0.272670456
73	0.274739759
72	0.27076033
71	0.257866981
70	0.265776096
69	0.264755959
68	0.26741761
67	0.263258465
66	0.261353719
65	0.25801621
64	0.262566497
63	0.265598443
62	0.25801621
61	0.259989343
60	0.253319063
59	0.250197537
58	0.24469869
57	0.245037778
56	0.247746165
55	0.24759282
54	0.243754858
53	0.24061883
52	0.247737526
51	0.242186844
50	0.23708854
49	0.240948724
48	0.240675849
47	0.235627659
46	0.244664641
45	0.238719361
44	0.241358037
43	0.23042008
42	0.224310717
41	0.225776868
40	0.214930675
39	0.217779473
38	0.211125556
37	0.20656646
36	0.196293515
35	0.190130982
34	0.181209669
33	0.181886422
32	0.174211837
31	0.166658475
30	0.165309658
29	
28	
27	
26	
25	
24	
23	
22	
21	
20	
19	
18	
17	
16	
15	
14	
13	
12	
11	
10	
9	
8	
7	
6	
5	
4	
3	
2	
1	
0	
