# Supplementary material for: Hypoxia Tolerance of 10 Euphausiid Species in Relation to Vertical Temperature and Oxygen Gradients
Source: Front Physiol. 2020 Mar 24;11:248. doi: 10.3389/fphys.2020.00248 (PMC7107326; doi:10.3389/fphys.2020.00248)
Supplement: Supplementary file 1 [file Data_Sheet_1.ZIP › Supplemental_material_1/data sets/es4_3.txt]

DO	MO2
95	
94	
93	
92	
91	
90	0.199954039
89	0.180697495
88	0.163241923
87	0.134195482
86	0.130270287
85	0.119048848
84	0.121173071
83	0.124036154
82	0.122650791
81	0.122974043
80	0.119372099
79	0.1178482
78	0.119372099
77	0.122419898
76	0.120711283
75	0.120618926
74	0.119464457
73	0.114892759
72	0.112768536
71	0.114200078
70	0.108935699
69	0.109305129
68	0.11226057
67	0.109813096
66	0.106395867
65	0.103209533
64	0.101962706
63	0.105333756
62	0.108104481
61	0.100900595
60	0.107319442
59	0.108427733
58	0.102747745
57	0.103348069
56	0.100300271
55	0.097529545
54	0.091064518
53	0.087324039
52	0.084876564
51	0.082983235
50	0.083214129
49	0.084230062
48	0.084599492
47	0.084045346
46	0.085846318
45	0.085384531
44	0.086723715
43	0.088663223
42	0.087832005
41	0.08801672
40	0.090140943
39	0.088247614
38	0.085523067
37	0.082152017
36	0.078273001
35	0.076795281
34	0.072315941
33	0.068021316
32	0.06525059
31	0.065527663
30	0.057861989
29	0.055645408
28	0.055091263
27	0.054998905
26	0.055691587
25	0.055275978
24	0.057123128
23	0.057723452
22	0.058462312
21	0.060540357
20	0.062156613
19	0.061833362
18	0.062987831
17	0.061417753
16	0.060263284
15	0.057769631
14	0.051766392
13	0.046271119
12	0.041099098
11	0.034079926
10	
9	
8	
7	
6	
5	
4	
3	
2	
1	
0	
