# Supplementary material for: Hypoxia Tolerance of 10 Euphausiid Species in Relation to Vertical Temperature and Oxygen Gradients
Source: Front Physiol. 2020 Mar 24;11:248. doi: 10.3389/fphys.2020.00248 (PMC7107326; doi:10.3389/fphys.2020.00248)
Supplement: Supplementary file 1 [file Data_Sheet_1.ZIP › Supplemental_material_1/data sets/ti8_2.txt]

DO	MO2
95	0.291218647
94	0.297186038
93	0.315206515
92	0.329961006
91	0.324107013
90	0.328367267
89	0.348208621
88	0.350600467
87	0.353350708
86	0.355422756
85	0.365113542
84	0.360433683
83	0.364144067
82	0.361903631
81	0.343485843
80	0.333342528
79	0.351234784
78	0.324805611
77	0.35242473
76	0.35066381
75	0.349407409
74	0.356086582
73	0.33910112
72	0.317730328
71	0.333718437
70	0.328256705
69	0.303303485
68	0.337650019
67	0.31487878
66	0.308982494
65	0.310314668
64	0.300038274
63	0.30553398
62	0.323458937
61	0.316758323
60	0.322065269
59	0.307997409
58	0.281890203
57	0.290501492
56	0.289226699
55	0.299096613
54	0.291175014
53	0.277478655
52	0.27844008
51	0.288791734
50	0.289018936
49	0.300284556
48	0.300937136
47	0.295979996
46	0.28501339
45	0.264340327
44	0.262480828
43	0.268732264
42	0.259325944
41	0.252516348
40	0.247230895
39	0.241636252
38	0.243741182
37	0.241106706
36	0.244482215
35	0.250759671
34	0.241786916
33	0.241478683
32	0.239811528
31	0.217737339
30	0.210303133
29	0.203460107
28	0.188603517
27	0.181437407
26	0.166387425
25	
24	
23	
22	
21	
20	
19	
18	
17	
16	
15	
14	
13	
12	
11	
10	
9	
8	
7	
6	
5	
4	
3	
2	
1	
0	
