# Supplementary material for: Hypoxia Tolerance of 10 Euphausiid Species in Relation to Vertical Temperature and Oxygen Gradients
Source: Front Physiol. 2020 Mar 24;11:248. doi: 10.3389/fphys.2020.00248 (PMC7107326; doi:10.3389/fphys.2020.00248)
Supplement: Supplementary file 1 [file Data_Sheet_1.ZIP › Supplemental_material_1/data sets/ep10_1.txt]

DO	MO2
95	
94	
93	
92	
91	
90	
89	
88	
87	
86	
85	
84	0.309
83	0.317
82	0.327
81	0.346
80	0.362
79	0.370
78	0.363
77	0.358
76	0.359
75	0.347
74	0.342
73	0.330
72	0.329
71	0.320
70	0.311
69	0.301
68	0.300
67	0.293
66	0.289
65	0.289
64	0.284
63	0.287
62	0.280
61	0.276
60	0.275
59	0.278
58	0.271
57	0.268
56	0.262
55	0.260
54	0.257
53	0.251
52	0.248
51	0.247
50	0.243
49	0.237
48	0.230
47	0.222
46	0.217
45	0.206
44	0.201
43	0.195
42	0.187
41	0.178
40	0.169
39	0.161
38	0.158
37	0.152
36	0.144
35	0.136
34	0.132
33	0.126
32	0.115
31	
30	
29	
28	
27	
26	
25	
24	
23	
22	
21	
20	
19	
18	
17	
16	
15	
14	
13	
12	
11	
10	
9	
8	
7	
6	
5	
4	
3	
2	
1	
0	
