# Supplementary material for: Hypoxia Tolerance of 10 Euphausiid Species in Relation to Vertical Temperature and Oxygen Gradients
Source: Front Physiol. 2020 Mar 24;11:248. doi: 10.3389/fphys.2020.00248 (PMC7107326; doi:10.3389/fphys.2020.00248)
Supplement: Supplementary file 1 [file Data_Sheet_1.ZIP › Supplemental_material_1/data sets/ti8_3.txt]

DO	MO2
95	0.564904697
94	0.492333072
93	0.483301502
92	0.489654134
91	0.501129801
90	0.458949749
89	0.464635096
88	0.450582935
87	0.476461124
86	0.488772273
85	0.457303802
84	0.441665173
83	0.448172072
82	0.464559528
81	0.431662323
80	0.448976251
79	0.452562026
78	0.455701134
77	0.437117396
76	0.440851138
75	0.449759654
74	0.493350262
73	0.478170596
72	0.45529738
71	0.484386184
70	0.464687437
69	0.490719421
68	0.465104294
67	0.474077494
66	0.466852036
65	0.451882506
64	0.44494424
63	0.437219514
62	0.44042482
61	0.42670429
60	0.415845382
59	0.398303517
58	0.420021387
57	0.41216933
56	0.396212252
55	0.396493315
54	0.381705081
53	0.370066481
52	0.378215019
51	0.379982381
50	0.387890289
49	0.361277875
48	0.368636926
47	0.363298068
46	0.3641453
45	0.362820743
44	0.360878445
43	0.365000962
42	0.345806907
41	0.340064526
40	0.341768764
39	0.345863299
38	0.315168837
37	0.313914295
36	0.31306894
35	0.302157869
34	0.291100796
33	0.292491247
32	0.291299432
31	0.28901512
30	0.265163998
29	0.26542286
28	0.264557212
27	0.260509926
26	0.24543989
25	0.237655295
24	0.229819066
23	0.220315059
22	0.211341123
21	0.200442243
20	0.194471369
19	
18	
17	
16	
15	
14	
13	
12	
11	
10	
9	
8	
7	
6	
5	
4	
3	
2	
1	
0	
