# Supplementary material for: Hypoxia Tolerance of 10 Euphausiid Species in Relation to Vertical Temperature and Oxygen Gradients
Source: Front Physiol. 2020 Mar 24;11:248. doi: 10.3389/fphys.2020.00248 (PMC7107326; doi:10.3389/fphys.2020.00248)
Supplement: Supplementary file 1 [file Data_Sheet_1.ZIP › Supplemental_material_1/data sets/es4_2.txt]

DO	MO2
95	
94	
93	
92	
91	
90	
89	
88	
87	0.119862518
86	0.116787926
85	0.122564432
84	0.126104872
83	0.12214517
82	0.112874808
81	0.110685325
80	0.107005132
79	0.105234912
78	0.105980267
77	0.108821936
76	0.106166606
75	0.101414964
74	0.100343515
73	0.09941182
72	0.098060863
71	0.101787641
70	0.103138599
69	0.101461548
68	0.100110591
67	0.100250345
66	0.105747344
65	0.107051716
64	0.107750487
63	0.111011419
62	0.121120306
61	0.129785066
60	0.126291211
59	0.122238339
58	0.124474406
57	0.125312932
56	0.122191755
55	0.12037495
54	0.119443255
53	0.12116689
52	0.117952544
51	0.110592156
50	0.113480409
49	0.116741341
48	0.114039426
47	0.111104588
46	0.110405817
45	0.112735054
44	0.113573579
43	0.105840513
42	0.096244058
41	0.089582441
40	0.083200333
39	0.081290359
38	0.076026284
37	0.066942261
36	0.060327229
35	0.053572443
34	0.050358096
33	0.050264927
32	0.056414112
31	0.055668756
30	0.057765069
29	0.06014089
28	0.065824228
27	0.067361524
26	0.067361524
25	0.068246634
24	0.068293219
23	0.06279622
22	0.05580851
21	
20	
19	
18	
17	
16	
15	
14	
13	
12	
11	
10	
9	
8	
7	
6	
5	
4	
3	
2	
1	
0	
