# Supplementary material for: Hypoxia Tolerance of 10 Euphausiid Species in Relation to Vertical Temperature and Oxygen Gradients
Source: Front Physiol. 2020 Mar 24;11:248. doi: 10.3389/fphys.2020.00248 (PMC7107326; doi:10.3389/fphys.2020.00248)
Supplement: Supplementary file 1 [file Data_Sheet_1.ZIP › Supplemental_material_1/data sets/ti10_3.txt]

DO	MO2
95	0.277383546
94	0.252250316
93	0.253154752
92	0.248117775
91	0.2519266
90	0.25385092
89	0.253467175
88	0.250938482
87	0.264752237
86	0.251774247
85	0.24934873
84	0.255311861
83	0.251164835
82	0.250605171
81	0.245352375
80	0.262109379
79	0.259179372
78	0.260919541
77	0.250174283
76	0.259167554
75	0.271350345
74	0.280970178
73	0.298031526
72	0.308904896
71	0.298317953
70	0.277918695
69	0.274796244
68	0.267084171
67	0.280336692
66	0.27619426
65	0.265851989
64	0.255514378
63	0.260125894
62	0.247648743
61	0.249133462
60	0.246191062
59	0.242927423
58	0.249133462
57	0.23472973
56	0.220433055
55	0.214807054
54	0.218660479
53	0.212728345
52	0.217514594
51	0.226663982
50	0.218619402
49	0.224972124
48	0.216669979
47	0.222701622
46	0.231048018
45	0.24101644
44	0.233173445
43	0.225420284
42	0.217925931
41	0.210733672
40	0.218204691
39	0.210373543
38	0.204490522
37	0.196594754
36	0.193325343
35	0.18287943
34	0.178905974
33	0.183766761
32	0.180266269
31	0.172486819
30	0.165819078
29	0.148674014
28	0.139673716
27	0.10681487
26	
25	
24	
23	
22	
21	
20	
19	
18	
17	
16	
15	
14	
13	
12	
11	
10	
9	
8	
7	
6	
5	
4	
3	
2	
1	
0	
