# Supplementary material for: Hypoxia Tolerance of 10 Euphausiid Species in Relation to Vertical Temperature and Oxygen Gradients
Source: Front Physiol. 2020 Mar 24;11:248. doi: 10.3389/fphys.2020.00248 (PMC7107326; doi:10.3389/fphys.2020.00248)
Supplement: Supplementary file 1 [file Data_Sheet_1.ZIP › Supplemental_material_1/data sets/eh10_10.txt]

DO	MO2
95	
94	0.280763811
93	0.27236482
92	0.266865364
91	0.253668363
90	0.250065134
89	0.249032823
88	0.246375825
87	0.246098119
86	0.253656182
85	0.256730873
84	0.252004509
83	0.23896575
82	0.233144203
81	0.228856907
80	0.21597657
79	0.210286931
78	0.20912682
77	0.204043613
76	0.200598262
75	0.195049901
74	0.19247223
73	0.198535078
72	0.200739101
71	0.20312407
70	0.214568982
69	0.221461808
68	0.222923765
67	0.223370429
66	0.220760227
65	0.220985824
64	0.231270313
63	0.232354428
62	0.230111698
61	0.227459222
60	0.222233123
59	0.221430277
58	0.225041359
57	0.228272888
56	0.229397417
55	0.236765776
54	0.235205369
53	0.234999359
52	0.234995154
51	0.234803831
50	0.231999504
49	0.224579193
48	0.215921145
47	0.205639558
46	0.195605817
45	0.183171791
44	0.172058653
43	0.160651585
42	0.147997814
41	0.14450495
40	0.151164475
39	0.154211312
38	0.156581801
37	0.158871876
36	0.160310919
35	0.164108247
34	0.170190254
33	0.175140553
32	0.185734426
31	0.187915853
30	
29	
28	
27	
26	
25	
24	
23	
22	
21	
20	
19	
18	
17	
16	
15	
14	
13	
12	
11	
10	
9	
8	
7	
6	
5	
4	
3	
2	
1	
0	
