# Supplementary material for: Hypoxia Tolerance of 10 Euphausiid Species in Relation to Vertical Temperature and Oxygen Gradients
Source: Front Physiol. 2020 Mar 24;11:248. doi: 10.3389/fphys.2020.00248 (PMC7107326; doi:10.3389/fphys.2020.00248)
Supplement: Supplementary file 1 [file Data_Sheet_1.ZIP › Supplemental_material_1/data sets/nc10_13.txt]

DO	MO2
95	0.594903905
94	0.508561662
93	0.448164592
92	0.419720978
91	0.393121209
90	0.372896069
89	0.348855375
88	0.32668778
87	0.313896622
86	0.304804199
85	0.287276398
84	0.274480932
83	0.26035151
82	0.251418093
81	0.239210525
80	0.224299521
79	0.213005928
78	0.216128912
77	0.209360381
76	0.206509749
75	0.205898422
74	0.201831857
73	0.203779421
72	0.201278371
71	0.209697973
70	0.20960322
69	0.212405317
68	0.203784584
67	0.202773656
66	0.194917916
65	0.190560458
64	0.195083424
63	0.196324514
62	0.195628532
61	0.189333522
60	0.194879945
59	0.201943697
58	0.207118742
57	0.204351803
56	0.211531746
55	0.2173755
54	0.221444571
53	0.216276804
52	0.214821555
51	0.225277622
50	0.221463026
49	0.20960973
48	0.204757105
47	0.210007186
46	0.210071066
45	0.207020436
44	0.205993864
43	0.21629271
42	0.224474229
41	0.222358417
40	0.233320637
39	0.240612378
38	0.246407886
37	0.251588352
36	0.24910353
35	0.252225814
34	0.245774478
33	0.236660386
32	0.237071399
31	0.228274772
30	
29	
28	
27	
26	
25	
24	
23	
22	
21	
20	
19	
18	
17	
16	
15	
14	
13	
12	
11	
10	
9	
8	
7	
6	
5	
4	
3	
2	
1	
0	
