# Supplementary material for: Hypoxia Tolerance of 10 Euphausiid Species in Relation to Vertical Temperature and Oxygen Gradients
Source: Front Physiol. 2020 Mar 24;11:248. doi: 10.3389/fphys.2020.00248 (PMC7107326; doi:10.3389/fphys.2020.00248)
Supplement: Supplementary file 1 [file Data_Sheet_1.ZIP › Supplemental_material_1/data sets/eh10_14.txt]

DO	MO2
95	
94	
93	
92	
91	
90	
89	
88	
87	
86	
85	
84	
83	
82	0.14733194
81	0.149664992
80	0.151954332
79	0.144322807
78	0.133652913
77	0.131126949
76	0.132508662
75	0.134236651
74	0.130677646
73	0.126434755
72	0.121843394
71	0.119276377
70	0.121126272
69	0.120127943
68	0.118852277
67	0.11782762
66	0.118659067
65	0.121270441
64	0.123460929
63	0.12116655
62	0.120295693
61	0.122921601
60	0.11968473
59	0.120960606
58	0.124085073
57	0.121929114
56	0.122205335
55	0.119560065
54	0.11776008
53	0.116112781
52	0.121096175
51	0.119919207
50	0.118617992
49	0.116477281
48	0.117310941
47	0.117354037
46	0.115957698
45	0.113158333
44	0.116248248
43	0.118994415
42	0.116456654
41	0.112668254
40	0.115353678
39	0.118104672
38	0.114371169
37	0.115412219
36	0.113481953
35	0.116250048
34	0.115846301
33	0.113606496
32	0.110925083
31	0.112691253
30	0.113124281
29	0.112328201
28	0.113282023
27	0.113093317
26	0.114682827
25	0.11287962
24	0.111140083
23	0.110686309
22	0.111435807
21	0.112319592
20	0.111012955
19	0.107422155
18	0.106706077
17	0.107812855
16	0.107966762
15	0.107116384
14	0.107134876
13	0.105216015
12	0.103811729
11	0.102743768
10	0.103077565
9	0.105432049
8	
7	
6	
5	
4	
3	
2	
1	
0	
