# Supplementary material for: Hypoxia Tolerance of 10 Euphausiid Species in Relation to Vertical Temperature and Oxygen Gradients
Source: Front Physiol. 2020 Mar 24;11:248. doi: 10.3389/fphys.2020.00248 (PMC7107326; doi:10.3389/fphys.2020.00248)
Supplement: Supplementary file 1 [file Data_Sheet_1.ZIP › Supplemental_material_1/data sets/es4_6.txt]

DO	MO2
95	
94	
93	
92	
91	0.217365047
90	0.204759456
89	0.196712344
88	0.200945218
87	0.200107946
86	0.194619165
85	0.191967804
84	0.194619165
83	0.195642497
82	0.185130085
81	0.181269332
80	0.184060238
79	0.185455691
78	0.179873879
77	0.178106305
76	0.177920245
75	0.179920394
74	0.174571158
73	0.167779954
72	0.178897062
71	0.182106604
70	0.181269332
69	0.182850845
68	0.181548423
67	0.185874327
66	0.188107051
65	0.184850994
64	0.191828259
63	0.196712344
62	0.19220038
61	0.189549019
60	0.19247947
59	0.188432657
58	0.190293261
57	0.183455542
56	0.178292366
55	0.179501758
54	0.179129638
53	0.174338583
52	0.172012828
51	0.1753154
50	0.176385247
49	0.170105709
48	0.166198441
47	0.165593744
46	0.167640409
45	0.169268437
44	0.163128444
43	0.15880254
42	0.157593148
41	0.155732544
40	0.154709212
39	0.155499968
38	0.158104814
37	0.158662995
36	0.150336793
35	0.137312566
34	0.137917262
33	0.141080288
32	0.13945226
31	0.130335301
30	0.126567578
29	0.130335301
28	0.119822889
27	0.121171827
26	0.125683791
25	0.134242569
24	0.132381965
23	0.129032878
22	0.125358186
21	0.127079244
20	0.126428033
19	0.126195457
18	0.128893333
17	0.120939252
16	0.117869255
15	0.114334108
14	0.111217596
13	0.107124268
12	0.100984275
11	0.096890947
10	0.087680957
9	0.064144318
8	
7	
6	
5	
4	
3	
2	
1	
0	
