# Supplementary material for: Hypoxia Tolerance of 10 Euphausiid Species in Relation to Vertical Temperature and Oxygen Gradients
Source: Front Physiol. 2020 Mar 24;11:248. doi: 10.3389/fphys.2020.00248 (PMC7107326; doi:10.3389/fphys.2020.00248)
Supplement: Supplementary file 1 [file Data_Sheet_1.ZIP › Supplemental_material_1/data sets/nm10_1.txt]

DO	MO2
95	1.095537794
94	1.317146984
93	1.528615537
92	1.436456897
91	1.398772194
90	1.502949992
89	1.473480384
88	1.39793331
87	1.462346144
86	1.388905221
85	1.333098045
84	1.399692407
83	1.429121477
82	1.438019092
81	1.764372782
80	1.820095715
79	1.723995942
78	1.770061629
77	1.944319113
76	1.930025689
75	1.933831081
74	1.879777216
73	1.785420789
72	1.788164211
71	1.625991738
70	1.62755107
69	1.415117653
68	1.25727849
67	1.217768718
66	1.233625627
65	1.145676029
64	1.089120519
63	1.137138559
62	1.113529152
61	1.128214114
60	1.079369662
59	1.232284134
58	1.466152234
57	1.441667035
56	1.349757073
55	1.422393173
54	1.348554617
53	1.207194683
52	1.211056231
51	1.240529929
50	1.290660751
49	
48	
47	
46	
45	
44	
43	
42	
41	
40	
39	
38	
37	
36	
35	
34	
33	
32	
31	
30	
29	
28	
27	
26	
25	
24	
23	
22	
21	
20	
19	
18	
17	
16	
15	
14	
13	
12	
11	
10	
9	
8	
7	
6	
5	
4	
3	
2	
1	
0	
