# Supplementary material for: Hypoxia Tolerance of 10 Euphausiid Species in Relation to Vertical Temperature and Oxygen Gradients
Source: Front Physiol. 2020 Mar 24;11:248. doi: 10.3389/fphys.2020.00248 (PMC7107326; doi:10.3389/fphys.2020.00248)
Supplement: Supplementary file 1 [file Data_Sheet_1.ZIP › Supplemental_material_1/data sets/ti8_7.txt]

DO	MO2
95	0.328627007
94	0.33097067
93	0.339144025
92	0.336270222
91	0.346756036
90	0.332301567
89	0.328467688
88	0.304028048
87	0.31163936
86	0.308419711
85	0.321405722
84	0.313411514
83	0.294882324
82	0.295593091
81	0.27539029
80	0.279596107
79	0.276875085
78	0.293824644
77	0.280995301
76	0.286465598
75	0.286231083
74	0.27489629
73	0.284239446
72	0.269786431
71	0.273085026
70	0.270358219
69	0.26244902
68	0.247732386
67	0.248873662
66	0.223467617
65	0.217891254
64	0.219418575
63	0.211799297
62	0.210613214
61	0.208503392
60	0.197924112
59	0.191416618
58	0.185529668
57	0.179032094
56	0.179940746
55	0.176131226
54	0.166607694
53	0.162642002
52	0.154179959
51	0.140251613
50	0.135313887
49	0.125968739
48	0.114078313
47	0.11817606
46	
45	
44	
43	
42	
41	
40	
39	
38	
37	
36	
35	
34	
33	
32	
31	
30	
29	
28	
27	
26	
25	
24	
23	
22	
21	
20	
19	
18	
17	
16	
15	
14	
13	
12	
11	
10	
9	
8	
7	
6	
5	
4	
3	
2	
1	
0	
