# Supplementary material for: Hypoxia Tolerance of 10 Euphausiid Species in Relation to Vertical Temperature and Oxygen Gradients
Source: Front Physiol. 2020 Mar 24;11:248. doi: 10.3389/fphys.2020.00248 (PMC7107326; doi:10.3389/fphys.2020.00248)
Supplement: Supplementary file 1 [file Data_Sheet_1.ZIP › Supplemental_material_1/data sets/ep10_4.txt]

DO	MO2
95	
94	
93	
92	
91	
90	
89	
88	
87	
86	
85	0.533835331
84	0.50961119
83	0.497459949
82	0.472787932
81	0.46472379
80	0.454037294
79	0.471496228
78	0.46227327
77	0.454451638
76	0.471045968
75	0.466952965
74	0.499532699
73	0.511644245
72	0.523306084
71	0.526231812
70	0.54600114
69	0.514708694
68	0.520211564
67	0.543179946
66	0.521317088
65	0.529768051
64	0.502031864
63	0.500634805
62	0.499352552
61	0.507320138
60	0.484103584
59	0.484286049
58	0.479029949
57	0.473880171
56	0.474264766
55	0.465001638
54	0.464625266
53	0.451592797
52	0.438552655
51	0.423418481
50	0.417208203
49	0.402195974
48	0.377684614
47	0.346664316
46	0.313085151
45	0.284322011
44	0.255666709
43	0.227258246
42	0.213612213
41	0.199491359
40	0.184316639
39	0.17236506
38	0.155386851
37	0.13842855
36	0.125780696
35	0.110890914
34	0.093366668
33	
32	
31	
30	
29	
28	
27	
26	
25	
24	
23	
22	
21	
20	
19	
18	
17	
16	
15	
14	
13	
12	
11	
10	
9	
8	
7	
6	
5	
4	
3	
2	
1	
0	
