# Supplementary material for: Hypoxia Tolerance of 10 Euphausiid Species in Relation to Vertical Temperature and Oxygen Gradients
Source: Front Physiol. 2020 Mar 24;11:248. doi: 10.3389/fphys.2020.00248 (PMC7107326; doi:10.3389/fphys.2020.00248)
Supplement: Supplementary file 1 [file Data_Sheet_1.ZIP › Supplemental_material_1/data sets/ep10_5.txt]

DO	MO2
95	
94	
93	
92	
91	
90	
89	
88	
87	
86	
85	
84	
83	
82	
81	0.351693915
80	0.367334867
79	0.362153406
78	0.360891811
77	0.34800351
76	0.335699119
75	0.335233827
74	0.318710995
73	0.304785021
72	0.308293639
71	0.31828139
70	0.326032635
69	0.321210631
68	0.303050394
67	0.304350286
66	0.315498428
65	0.310453906
64	0.313669203
63	0.326593748
62	0.334445328
61	0.323816305
60	0.315109038
59	0.306400271
58	0.313554225
57	0.325966016
56	0.321616093
55	0.337376019
54	0.344273427
53	0.343718543
52	0.343923326
51	0.340934549
50	0.332415661
49	0.342925183
48	0.33004366
47	0.304804565
46	0.305828967
45	0.2908726
44	0.277921366
43	0.263147307
42	0.233342519
41	0.220757801
40	0.210470109
39	0.195908188
38	0.188371513
37	0.181819201
36	0.148712027
35	0.12951185
34	
33	
32	
31	
30	
29	
28	
27	
26	
25	
24	
23	
22	
21	
20	
19	
18	
17	
16	
15	
14	
13	
12	
11	
10	
9	
8	
7	
6	
5	
4	
3	
2	
1	
0	
