# Supplementary material for: Hypoxia Tolerance of 10 Euphausiid Species in Relation to Vertical Temperature and Oxygen Gradients
Source: Front Physiol. 2020 Mar 24;11:248. doi: 10.3389/fphys.2020.00248 (PMC7107326; doi:10.3389/fphys.2020.00248)
Supplement: Supplementary file 1 [file Data_Sheet_1.ZIP › Supplemental_material_1/data sets/ti8_6.txt]

DO	MO2
95	0.412673603
94	0.416251611
93	0.445819545
92	0.445086691
91	0.441316685
90	0.443221244
89	0.44999426
88	0.438246719
87	0.456337745
86	0.442421327
85	0.479855291
84	0.471158528
83	0.442373252
82	0.472025728
81	0.498340751
80	0.472133511
79	0.461083847
78	0.480487422
77	0.447608765
76	0.473199236
75	0.457218411
74	0.448065667
73	0.461882056
72	0.444462171
71	0.423376672
70	0.43373317
69	0.428431673
68	0.428284153
67	0.433488188
66	0.429543267
65	0.418676918
64	0.424143351
63	0.400749021
62	0.414290117
61	0.423266041
60	0.410406582
59	0.413622824
58	0.397609474
57	0.371655637
56	0.369633486
55	0.368822115
54	0.37107219
53	0.383606485
52	0.369946192
51	0.363973319
50	0.360035812
49	0.353308491
48	0.346940085
47	0.362127613
46	0.354335375
45	0.347141015
44	0.340765989
43	0.335482096
42	0.320156247
41	0.309243583
40	0.314088933
39	0.297522686
38	0.293501938
37	0.305154859
36	0.287705042
35	0.279796816
34	0.275548928
33	0.263465502
32	0.256335708
31	0.249601839
30	0.241439705
29	0.245285563
28	0.227917774
27	0.201724862
26	0.18958889
25	
24	
23	
22	
21	
20	
19	
18	
17	
16	
15	
14	
13	
12	
11	
10	
9	
8	
7	
6	
5	
4	
3	
2	
1	
0	
