# Supplementary material for: Hypoxia Tolerance of 10 Euphausiid Species in Relation to Vertical Temperature and Oxygen Gradients
Source: Front Physiol. 2020 Mar 24;11:248. doi: 10.3389/fphys.2020.00248 (PMC7107326; doi:10.3389/fphys.2020.00248)
Supplement: Supplementary file 1 [file Data_Sheet_1.ZIP › Supplemental_material_1/data sets/es4_7.txt]

DO	MO2
95	
94	
93	
92	0.186066937
91	0.181016814
90	0.176707993
89	0.171935858
88	0.168275676
87	0.164244844
86	0.158175429
85	0.15423726
84	0.154376254
83	0.152986312
82	0.151967021
81	0.150252758
80	0.149048142
79	0.149418793
78	0.148677491
77	0.148538496
76	0.147380211
75	0.146268257
74	0.146175594
73	0.142839733
72	0.140662157
71	0.141913105
70	0.139828191
69	0.132600492
68	0.130191258
67	0.135287713
66	0.136909313
65	0.132693155
64	0.130515578
63	0.134453748
62	0.134639074
61	0.135751028
60	0.133249131
59	0.139086889
58	0.143256716
57	0.138067598
56	0.133434457
55	0.141681448
54	0.140337837
53	0.136538661
52	0.139411209
51	0.134129428
50	0.137094638
49	0.135612033
48	0.133758777
47	0.133388126
46	0.134778068
45	0.132832149
44	0.130191258
43	0.130839898
42	0.130932561
41	0.130098596
40	0.129820607
39	0.131071555
38	0.132600492
37	0.131349544
36	0.127457705
35	0.123519536
34	0.126160426
33	0.129635282
32	0.12991327
31	0.131720195
30	0.131349544
29	0.133156469
28	0.131303212
27	0.131859189
26	0.135658365
25	0.135612033
24	0.13352712
23	0.130098596
22	0.125882437
21	0.125743443
20	0.125372792
19	0.117033138
18	0.106608571
17	0.096925307
16	0.097990929
15	0.088215002
14	0.072462323
13	
12	
11	
10	
9	
8	
7	
6	
5	
4	
3	
2	
1	
0	
