# Supplementary material for: Hypoxia Tolerance of 10 Euphausiid Species in Relation to Vertical Temperature and Oxygen Gradients
Source: Front Physiol. 2020 Mar 24;11:248. doi: 10.3389/fphys.2020.00248 (PMC7107326; doi:10.3389/fphys.2020.00248)
Supplement: Supplementary file 1 [file Data_Sheet_1.ZIP › Supplemental_material_1/data sets/eh10_15.txt]

DO	MO2
95	
94	
93	
92	
91	
90	
89	
88	
87	0.08936346
86	0.086581745
85	0.08471618
84	0.084542974
83	0.080933893
82	0.079048399
81	0.079396105
80	0.077200393
79	0.077227351
78	0.079355462
77	0.080041633
76	0.080208056
75	0.07943042
74	0.078260968
73	0.077563128
72	0.076611484
71	0.076805254
70	0.075669295
69	0.074347827
68	0.072057857
67	0.070730406
66	0.070293969
65	0.069420277
64	0.069245477
63	0.068635629
62	0.068122395
61	0.068027439
60	0.068350836
59	0.070118557
58	0.072919292
57	0.075181085
56	0.078701967
55	0.0800136
54	0.076669518
53	0.074703324
52	0.08080667
51	0.082694414
50	0.081088978
49	0.079252911
48	0.07575225
47	0.074497542
46	0.07340862
45	0.073783997
44	0.077344189
43	0.080341229
42	0.075360858
41	0.073771284
40	0.075710875
39	0.075742077
38	0.075559043
37	0.074488273
36	0.07251473
35	0.07117606
34	0.071362852
33	0.072277978
32	0.072672306
31	0.072694536
30	0.072588549
29	0.071813448
28	0.070733554
27	0.073316184
26	0.074552592
25	0.073751949
24	0.070955202
23	0.070408823
22	0.069707868
21	0.071172423
20	0.07113768
19	0.070912903
18	0.071525857
17	0.071344799
16	
15	
14	
13	
12	
11	
10	
9	
8	
7	
6	
5	
4	
3	
2	
1	
0	
