# Supplementary material for: Hypoxia Tolerance of 10 Euphausiid Species in Relation to Vertical Temperature and Oxygen Gradients
Source: Front Physiol. 2020 Mar 24;11:248. doi: 10.3389/fphys.2020.00248 (PMC7107326; doi:10.3389/fphys.2020.00248)
Supplement: Supplementary file 1 [file Data_Sheet_1.ZIP › Supplemental_material_1/data sets/nc10_12.txt]

DO	MO2
95	0.418140594
94	0.409342078
93	0.393194777
92	0.39413117
91	0.370908274
90	0.367652097
89	0.35020363
88	0.349927316
87	0.33938654
86	0.330232586
85	0.331371864
84	0.322334685
83	0.315712308
82	0.323879294
81	0.337343627
80	0.352290319
79	0.379188547
78	0.381647841
77	0.379533857
76	0.391638657
75	0.387995709
74	0.407374405
73	0.431475683
72	0.430101725
71	0.418531364
70	0.408236104
69	0.386743345
68	0.38407195
67	0.394729391
66	0.39141931
65	0.389398389
64	0.391373647
63	0.385037142
62	0.372456938
61	0.371847847
60	0.369437789
59	0.363234613
58	0.355454481
57	0.348037365
56	0.339643633
55	0.320469121
54	0.309242318
53	0.307948294
52	0.312774879
51	0.324076886
50	0.315353637
49	0.326003221
48	0.329947772
47	0.342526714
46	0.352024942
45	0.381086412
44	0.390658473
43	0.376127189
42	0.3632439
41	0.379442908
40	0.396022722
39	0.388384064
38	0.429679294
37	0.425965681
36	0.420920061
35	0.414975882
34	0.418747016
33	0.460485685
32	0.492785326
31	0.454515555
30	0.457359888
29	0.445821736
28	0.408212907
27	0.395225497
26	0.377023405
25	0.377668927
24	
23	
22	
21	
20	
19	
18	
17	
16	
15	
14	
13	
12	
11	
10	
9	
8	
7	
6	
5	
4	
3	
2	
1	
0	
