# Supplementary material for: Hypoxia Tolerance of 10 Euphausiid Species in Relation to Vertical Temperature and Oxygen Gradients
Source: Front Physiol. 2020 Mar 24;11:248. doi: 10.3389/fphys.2020.00248 (PMC7107326; doi:10.3389/fphys.2020.00248)
Supplement: Supplementary file 1 [file Data_Sheet_1.ZIP › Supplemental_material_1/data sets/nc10_10.txt]

DO	MO2
95	0.236280359
94	0.213024465
93	0.200958519
92	0.185321844
91	0.177971119
90	0.182990782
89	0.178924849
88	0.175681228
87	0.174842036
86	0.170895611
85	0.172633269
84	0.173914748
83	0.171978642
82	0.171422602
81	0.172270054
80	0.169740697
79	0.169755507
78	0.173662367
77	0.171221588
76	0.167364171
75	0.16805272
74	0.164432272
73	0.164888099
72	0.16756467
71	0.162622768
70	0.162323174
69	0.1636291
68	0.159763241
67	0.160233917
66	0.16025178
65	0.155706374
64	0.158666788
63	0.156955402
62	0.158869965
61	0.163325162
60	0.161473432
59	0.159861236
58	0.162203265
57	0.158085857
56	0.16255872
55	0.170961842
54	0.170567042
53	0.175484232
52	0.176253475
51	0.179714971
50	0.18259928
49	0.187385493
48	0.185851239
47	0.187244109
46	0.186206703
45	0.182415525
44	0.181901696
43	0.181076139
42	0.182003599
41	0.181577837
40	0.182111202
39	0.17850416
38	0.183378493
37	0.187750953
36	0.18682741
35	0.185434945
34	0.184669633
33	0.180902217
32	0.179922505
31	0.179880871
30	0.180432714
29	0.180756853
28	0.177965097
27	0.181325151
26	0.182021178
25	0.183878365
24	0.189423472
23	0.194074267
22	0.194217143
21	0.195779757
20	0.198809031
19	0.204005451
18	0.20903692
17	0.207060496
16	0.209610679
15	0.212068884
14	0.215437068
13	0.217809797
12	0.224603249
11	0.224427472
10	0.223753357
9	0.228166513
8	0.228864606
7	0.229092661
6	0.22900365
5	0.227883972
4	0.222175713
3	0.217593481
2	0.210693921
1	0.205647802
0	0.128840148
