# Supplementary material for: Hypoxia Tolerance of 10 Euphausiid Species in Relation to Vertical Temperature and Oxygen Gradients
Source: Front Physiol. 2020 Mar 24;11:248. doi: 10.3389/fphys.2020.00248 (PMC7107326; doi:10.3389/fphys.2020.00248)
Supplement: Supplementary file 1 [file Data_Sheet_1.ZIP › Supplemental_material_1/data sets/ti10_4.txt]

DO	MO2
95	0.29079033
94	0.279539514
93	0.275212277
92	0.259016047
91	0.262618525
90	0.247293584
89	0.259030423
88	0.24817688
87	0.251907014
86	0.24627293
85	0.252322685
84	0.238910266
83	0.231958927
82	0.234715307
81	0.22487445
80	0.228556794
79	0.228146669
78	0.236445877
77	0.225671969
76	0.237862812
75	0.226098136
74	0.241061139
73	0.243817426
72	0.259485008
71	0.256445733
70	0.25839787
69	0.245552367
68	0.255866982
67	0.275310252
66	0.268134153
65	0.26973111
64	0.259267508
63	0.247820179
62	0.232859444
61	0.242604452
60	0.249351219
59	0.24575959
58	0.231507183
57	0.233670801
56	0.224885199
55	0.218995823
54	0.210219287
53	0.216235202
52	0.208943732
51	0.210998517
50	0.19944629
49	0.189287901
48	0.190252977
47	0.178261058
46	0.175622499
45	0.17702642
44	0.177314501
43	0.174543434
42	0.166586403
41	0.157207763
40	0.152915605
39	0.157869545
38	0.153870581
37	0.144773387
36	0.135062248
35	0.125882333
34	0.120968155
33	0.113662093
32	0.104969347
31	0.069218284
30	0.037718647
29	
28	
27	
26	
25	
24	
23	
22	
21	
20	
19	
18	
17	
16	
15	
14	
13	
12	
11	
10	
9	
8	
7	
6	
5	
4	
3	
2	
1	
0	
