# Supplementary material for: Hypoxia Tolerance of 10 Euphausiid Species in Relation to Vertical Temperature and Oxygen Gradients
Source: Front Physiol. 2020 Mar 24;11:248. doi: 10.3389/fphys.2020.00248 (PMC7107326; doi:10.3389/fphys.2020.00248)
Supplement: Supplementary file 1 [file Data_Sheet_1.ZIP › Supplemental_material_1/data sets/eh10_17.txt]

DO	MO2
95	
94	
93	
92	
91	0.173799259
90	0.161616356
89	0.143580745
88	0.131312789
87	0.123923841
86	0.115761278
85	0.10973877
84	0.104842651
83	0.102165537
82	0.100721569
81	0.101627105
80	0.100543818
79	0.083828066
78	0.086220435
77	0.0892993
76	0.080873559
75	0.087433299
74	0.095999917
73	0.102304007
72	0.104358596
71	0.102766456
70	0.10294295
69	0.128891034
68	0.123627003
67	0.115766034
66	0.133661184
65	0.119606491
64	0.107408252
63	0.100515409
62	0.098755494
61	0.099930648
60	0.101064577
59	0.101280985
58	0.101902349
57	0.101203151
56	0.102347229
55	0.101986186
54	0.1020052
53	0.1015921
52	0.101966854
51	0.102211276
50	0.101438732
49	0.102259047
48	0.102725269
47	0.102523426
46	0.102680145
45	0.102898253
44	0.102888166
43	0.103367832
42	0.103308168
41	0.102560744
40	0.103407758
39	0.103162139
38	0.104017482
37	0.10507268
36	0.105660392
35	0.104673298
34	0.106592859
33	0.107032459
32	0.10710167
31	0.107328383
30	0.107615854
29	0.103611366
28	0.095235975
27	0.08824745
26	0.094483271
25	0.096939088
24	0.098731152
23	
22	
21	
20	
19	
18	
17	
16	
15	
14	
13	
12	
11	
10	
9	
8	
7	
6	
5	
4	
3	
2	
1	
0	
