# Supplementary material for: Hypoxia Tolerance of 10 Euphausiid Species in Relation to Vertical Temperature and Oxygen Gradients
Source: Front Physiol. 2020 Mar 24;11:248. doi: 10.3389/fphys.2020.00248 (PMC7107326; doi:10.3389/fphys.2020.00248)
Supplement: Supplementary file 1 [file Data_Sheet_1.ZIP › Supplemental_material_1/data sets/nm10_2.txt]

DO	MO2
95	0.836654119
94	0.84010116
93	0.758950898
92	0.79196967
91	0.752507026
90	0.799264727
89	0.770481604
88	0.782994889
87	0.825238571
86	0.814635469
85	0.824483416
84	0.81919085
83	0.857967142
82	0.79291587
81	0.796094061
80	0.806410143
79	0.806757993
78	0.858568212
77	0.808517029
76	0.826641846
75	0.819404772
74	0.795583058
73	0.801893005
72	0.830926511
71	0.766081441
70	0.787739063
69	0.747050295
68	0.73927645
67	0.740500593
66	0.747971355
65	0.74870466
64	0.728344656
63	
62	
61	
60	
59	
58	
57	
56	
55	
54	
53	
52	
51	
50	
49	
48	
47	
46	
45	
44	
43	
42	
41	
40	
39	
38	
37	
36	
35	
34	
33	
32	
31	
30	
29	
28	
27	
26	
25	
24	
23	
22	
21	
20	
19	
18	
17	
16	
15	
14	
13	
12	
11	
10	
9	
8	
7	
6	
5	
4	
3	
2	
1	
0	
