# Supplementary material for: Hypoxia Tolerance of 10 Euphausiid Species in Relation to Vertical Temperature and Oxygen Gradients
Source: Front Physiol. 2020 Mar 24;11:248. doi: 10.3389/fphys.2020.00248 (PMC7107326; doi:10.3389/fphys.2020.00248)
Supplement: Supplementary file 1 [file Data_Sheet_1.ZIP › Supplemental_material_1/data sets/es4_5.txt]

DO	MO2
95	
94	
93	
92	
91	
90	
89	0.209324879
88	0.212241815
87	0.208676671
86	0.192517772
85	0.184970779
84	0.172423324
83	0.160431477
82	0.153023385
81	0.145985699
80	0.136771885
79	0.128530384
78	0.121029691
77	0.116214432
76	0.114686513
75	0.111121369
74	0.108482237
73	0.107046919
72	0.105657902
71	0.103944781
70	0.108667439
69	0.110056456
68	0.110010155
67	0.104361486
66	0.095656979
65	0.095518077
64	0.098759117
63	0.093480852
62	0.088526691
61	0.089730506
60	0.085980159
59	0.084035535
58	0.083896634
57	0.081720507
56	0.081720507
55	0.078386866
54	0.07468282
53	0.075053225
52	0.076164438
51	0.077321953
50	0.079914785
49	0.081859409
48	0.083155825
47	0.087415477
46	0.091675129
45	0.092277037
44	0.094730967
43	0.096860793
42	0.098296111
41	0.09658299
40	0.091628829
39	0.089174899
38	0.091999233
37	0.090147211
36	0.086489466
35	0.083850333
34	0.081303802
33	0.078109062
32	0.07384941
31	0.071626982
30	0.069126752
29	0.06658022
28	0.059866638
27	0.058153516
26	0.055699586
25	0.055236581
24	0.054495771
23	0.054125367
22	0.054495771
21	0.053662361
20	0.055005078
19	0.05759791
18	0.057875713
17	0.057875713
16	0.059496233
15	0.058801724
14	0.056579297
13	0.051995541
12	0.044587449
11	0.037086757
10	0.01870543
9	
8	
7	
6	
5	
4	
3	
2	
1	
0	
