# Supplementary material for: Hypoxia Tolerance of 10 Euphausiid Species in Relation to Vertical Temperature and Oxygen Gradients
Source: Front Physiol. 2020 Mar 24;11:248. doi: 10.3389/fphys.2020.00248 (PMC7107326; doi:10.3389/fphys.2020.00248)
Supplement: Supplementary file 1 [file Data_Sheet_1.ZIP › Supplemental_material_1/data sets/es4_21.txt]

DO	MO2
95	
94	
93	
92	
91	
90	
89	
88	0.146307474
87	0.127443789
86	0.118923235
85	0.112179695
84	0.101517612
83	0.096642215
82	0.086116825
81	0.077915223
80	0.06930354
79	0.064838223
78	0.063744676
77	0.072037408
76	0.076411596
75	0.079054334
74	0.084476505
73	0.087984968
72	0.088167226
71	0.087984968
70	0.089898675
69	0.093680525
68	0.091721254
67	0.092313592
66	0.100150678
65	0.108534539
64	0.116736141
63	0.122158311
62	0.127990562
61	0.132501443
60	0.137604663
59	0.140475223
58	0.144576025
57	0.150362711
56	0.150408275
55	0.148357875
54	0.146626425
53	0.146899812
52	0.145031669
51	0.146125216
50	0.144803847
49	0.1361466
48	0.125940161
47	0.113592193
46	0.103613577
45	0.096004313
44	0.090399884
43	0.079373286
42	0.076366031
41	0.07522692
40	0.070852732
39	0.074680146
38	0.084658763
37	0.094272863
36	0.104023657
35	0.110265988
34	0.11049381
33	0.113182113
32	0.116599448
31	0.11600711
30	0.117009528
29	0.118786542
28	0.12224944
27	0.126578064
26	0.128810722
25	0.129585318
24	0.129722011
23	0.130405478
22	0.130359914
21	0.131407896
20	0.13154459
19	0.130359914
18	0.125302259
17	0.119105493
16	0.110995019
15	0.103522448
14	0.100059549
13	0.09577649
12	0.086071261
11	0.078507561
10	0.06930354
9	0.063380161
8	0.053629367
7	0.045245507
6	0.036132615
5	0.032851974
4	0.02565279
3	0.022508842
2	0.021688682
1	0.022827793
0	0.024240292
