# Supplementary material for: Hypoxia Tolerance of 10 Euphausiid Species in Relation to Vertical Temperature and Oxygen Gradients
Source: Front Physiol. 2020 Mar 24;11:248. doi: 10.3389/fphys.2020.00248 (PMC7107326; doi:10.3389/fphys.2020.00248)
Supplement: Supplementary file 1 [file Data_Sheet_1.ZIP › Supplemental_material_1/data sets/ti8_4.txt]

DO	MO2
95	0.414
94	0.393
93	0.394
92	0.374
91	0.373
90	0.370
89	0.361
88	0.363
87	0.356
86	0.356
85	0.349
84	0.348
83	0.330
82	0.345
81	0.335
80	0.332
79	0.339
78	0.322
77	0.312
76	0.319
75	0.311
74	0.307
73	0.314
72	0.297
71	0.297
70	0.306
69	0.303
68	0.309
67	0.312
66	0.302
65	0.304
64	0.291
63	0.284
62	0.288
61	0.291
60	0.281
59	0.266
58	0.259
57	0.254
56	0.246
55	0.243
54	0.246
53	0.242
52	0.246
51	0.228
50	0.237
49	0.249
48	0.250
47	0.245
46	0.256
45	0.257
44	0.265
43	0.263
42	0.262
41	0.282
40	0.273
39	0.252
38	0.270
37	0.272
36	0.252
35	0.249
34	0.254
33	0.257
32	0.245
31	0.219
30	0.179
29	0.144
28	
27	
26	
25	
24	
23	
22	
21	
20	
19	
18	
17	
16	
15	
14	
13	
12	
11	
10	
9	
8	
7	
6	
5	
4	
3	
2	
1	
0	
