# Supplementary material for: Hypoxia Tolerance of 10 Euphausiid Species in Relation to Vertical Temperature and Oxygen Gradients
Source: Front Physiol. 2020 Mar 24;11:248. doi: 10.3389/fphys.2020.00248 (PMC7107326; doi:10.3389/fphys.2020.00248)
Supplement: Supplementary file 1 [file Data_Sheet_1.ZIP › Supplemental_material_1/data sets/ep10_7.txt]

DO	MO2
95	
94	
93	
92	
91	
90	
89	
88	
87	
86	
85	
84	
83	0.34280667
82	0.341278961
81	0.348957119
80	0.339172349
79	0.338082793
78	0.343962172
77	0.350875224
76	0.348952964
75	0.341744042
74	0.358745589
73	0.358941304
72	0.360480029
71	0.358664086
70	0.361088495
69	0.364884141
68	0.376923194
67	0.371465504
66	0.383596454
65	0.407796773
64	0.407347889
63	0.41965561
62	0.421982328
61	0.428991812
60	0.446124403
59	0.450009409
58	0.456832369
57	0.46849133
56	0.474333897
55	0.462191187
54	0.467862376
53	0.463836501
52	0.467018281
51	0.466561584
50	0.459107527
49	0.465538204
48	0.457220954
47	0.452985561
46	0.443984237
45	0.443328613
44	0.437583691
43	0.434873518
42	0.429558115
41	0.422965387
40	0.417624083
39	0.406513754
38	0.403211481
37	0.401352814
36	0.405313854
35	0.392604729
34	0.382308475
33	0.374332938
32	0.370565193
31	0.361401911
30	0.358331169
29	0.350852423
28	0.339675226
27	0.329661524
26	0.316667153
25	0.31014137
24	0.293682289
23	0.27032764
22	0.255097137
21	0.240404223
20	0.226784995
19	0.208810229
18	0.198852958
17	0.188457817
16	0.180282162
15	0.180712099
14	0.165913728
13	0.157819923
12	0.14457025
11	0.115736641
10	0.08828381
9	
8	
7	
6	
5	
4	
3	
2	
1	
0	
