# Supplementary material for: Hypoxia Tolerance of 10 Euphausiid Species in Relation to Vertical Temperature and Oxygen Gradients
Source: Front Physiol. 2020 Mar 24;11:248. doi: 10.3389/fphys.2020.00248 (PMC7107326; doi:10.3389/fphys.2020.00248)
Supplement: Supplementary file 1 [file Data_Sheet_1.ZIP › Supplemental_material_1/data sets/ep10_6.txt]

DO	MO2
95	
94	
93	
92	
91	
90	
89	
88	
87	
86	
85	
84	
83	
82	
81	0.372235618
80	0.409230164
79	0.409099983
78	0.401336646
77	0.385268621
76	0.408667709
75	0.416108958
74	0.430557112
73	0.390197054
72	0.357732892
71	0.343092034
70	0.328795254
69	0.324937158
68	0.322123833
67	0.32902367
66	0.316437576
65	0.302393574
64	0.298582143
63	0.29608053
62	0.297583636
61	0.303862515
60	0.307955614
59	0.308333038
58	0.301346193
57	0.300402729
56	0.303608773
55	0.310990948
54	0.310432585
53	0.303157915
52	0.297454254
51	0.277020736
50	0.268591465
49	0.268555793
48	0.271724522
47	0.265969015
46	0.260644923
45	0.257161482
44	0.256361043
43	0.256521468
42	0.266211831
41	0.275079764
40	0.280267633
39	0.276486183
38	0.272081012
37	0.279591506
36	0.278474415
35	0.277049926
34	0.266378308
33	0.261508925
32	0.25477243
31	0.254608301
30	0.256142665
29	0.251037055
28	0.248582082
27	
26	
25	
24	
23	
22	
21	
20	
19	
18	
17	
16	
15	
14	
13	
12	
11	
10	
9	
8	
7	
6	
5	
4	
3	
2	
1	
0	
