# Supplementary material for: Hypoxia Tolerance of 10 Euphausiid Species in Relation to Vertical Temperature and Oxygen Gradients
Source: Front Physiol. 2020 Mar 24;11:248. doi: 10.3389/fphys.2020.00248 (PMC7107326; doi:10.3389/fphys.2020.00248)
Supplement: Supplementary file 1 [file Data_Sheet_1.ZIP › Supplemental_material_1/data sets/ti8_5.txt]

DO	MO2
95	0.491895687
94	0.448117872
93	0.412682305
92	0.421181953
91	0.394526984
90	0.394336908
89	0.37444507
88	0.367799304
87	0.371214883
86	0.374922935
85	0.353460025
84	0.350036806
83	0.385211005
82	0.367663105
81	0.370291323
80	0.370029989
79	0.365024352
78	0.364511744
77	0.348544695
76	0.344325795
75	0.321870675
74	0.336255068
73	0.318884487
72	0.318211943
71	0.305222755
70	0.285401698
69	0.278105016
68	0.266660424
67	0.263837052
66	0.270752861
65	0.273853098
64	0.268849059
63	0.260570433
62	0.261758165
61	0.262637023
60	0.26727155
59	0.259920866
58	0.270899482
57	0.26752332
56	0.250806433
55	0.249902257
54	0.24096384
53	0.248183343
52	0.240183312
51	0.239636301
50	0.240465168
49	0.244722523
48	0.238242835
47	0.23898335
46	0.238379499
45	0.237104229
44	
43	
42	
41	
40	
39	
38	
37	
36	
35	
34	
33	
32	
31	
30	
29	
28	
27	
26	
25	
24	
23	
22	
21	
20	
19	
18	
17	
16	
15	
14	
13	
12	
11	
10	
9	
8	
7	
6	
5	
4	
3	
2	
1	
0	
