# Supplementary material for: Hypoxia Tolerance of 10 Euphausiid Species in Relation to Vertical Temperature and Oxygen Gradients
Source: Front Physiol. 2020 Mar 24;11:248. doi: 10.3389/fphys.2020.00248 (PMC7107326; doi:10.3389/fphys.2020.00248)
Supplement: Supplementary file 1 [file Data_Sheet_1.ZIP › Supplemental_material_1/data sets/es4_20.txt]

DO	MO2
95	0.147502298
94	0.139328136
93	0.131337663
92	0.12458709
91	0.121005154
90	0.11806613
89	0.111223713
88	0.107779543
87	0.10791731
86	0.09937577
85	0.096253056
84	0.08798705
83	0.084083657
82	0.081374244
81	0.081557933
80	0.087068604
79	0.094553933
78	0.097998102
77	0.101396349
76	0.10222295
75	0.102039261
74	0.102131105
73	0.105621197
72	0.108468377
71	0.108055077
70	0.106401876
69	0.103830229
68	0.104197607
67	0.103738385
66	0.103003628
65	0.105575275
64	0.109524589
63	0.114346427
62	0.11889273
61	0.123944179
60	0.128306793
59	0.130648829
58	0.132899019
57	0.136113578
56	0.14185386
55	0.144471429
54	0.142772305
53	0.139557747
52	0.136618722
51	0.135195132
50	0.134781832
49	0.134460376
48	0.138501535
47	0.137491245
46	0.13514921
45	0.135424744
44	0.137399401
43	0.134047076
42	0.129317083
41	0.120867387
40	0.115218949
39	0.103876151
38	0.093176265
37	0.091155685
36	0.085415403
35	0.079629198
34	0.077746386
33	0.077884152
32	0.076873863
31	0.082981523
30	0.085277636
29	0.093451798
28	0.098044024
27	0.098641014
26	0.096987812
25	0.098457325
24	0.097676646
23	0.095150922
22	0.095242767
21	0.095150922
20	0.096115289
19	0.097033735
18	0.094645777
17	0.092211897
16	0.093865099
15	0.093268109
14	0.092074131
13	0.090604618
12	0.090880152
11	0.089548406
10	0.086655304
9	0.080869099
8	0.076506485
7	0.075036972
6	0.071500958
5	0.060617383
4	0.049825652
3	0.044682359
2	0.036186741
1	0.030813836
0	0.00101029
