# Supplementary material for: Hypoxia Tolerance of 10 Euphausiid Species in Relation to Vertical Temperature and Oxygen Gradients
Source: Front Physiol. 2020 Mar 24;11:248. doi: 10.3389/fphys.2020.00248 (PMC7107326; doi:10.3389/fphys.2020.00248)
Supplement: Supplementary file 1 [file Data_Sheet_1.ZIP › Supplemental_material_1/data sets/es4_4.txt]

DO	MO2
95	
94	
93	
92	0.200867448
91	0.201052281
90	0.209000107
89	0.233398086
88	0.248184739
87	0.251188278
86	0.235431251
85	0.213205062
84	0.209046316
83	0.213343687
82	0.206966942
81	0.199203949
80	0.189500208
79	0.180304758
78	0.176839136
77	0.1699541
76	0.167828519
75	0.16861406
74	0.161821441
73	0.15262599
72	0.149206577
71	0.145371288
70	0.142876041
69	0.138994544
68	0.139502835
67	0.14721962
66	0.14721962
65	0.139549044
64	0.142182916
63	0.14398504
62	0.144308498
61	0.148189994
60	0.144955414
59	0.147727911
58	0.141767042
57	0.13395784
56	0.128597678
55	0.137608295
54	0.139225586
53	0.132848841
52	0.121666434
51	0.11690698
50	0.119263603
49	0.114920024
48	0.113348942
47	0.11150061
46	0.111546818
45	0.106741156
44	0.101103744
43	0.105170074
42	0.110761277
41	0.109097779
40	0.107526697
39	0.113579983
38	0.118616687
37	0.121481601
36	0.125501723
35	0.128043179
34	0.129152178
33	0.126610722
32	0.12610243
31	0.127765929
30	0.128228012
29	0.123607183
28	0.119587061
27	0.115751773
26	0.109837111
25	0.10905157
24	0.108450863
23	0.107110822
22	0.105123866
21	0.100318203
20	0.096298082
19	0.094819416
18	0.09227796
17	0.088350255
16	0.086224674
15	0.081834886
14	0.074256726
13	0.067371691
12	0.059239031
11	0.052353995
10	0.048333874
9	0.044036503
8	
7	
6	
5	
4	
3	
2	
1	
0	
