# Supplementary material for: Hypoxia Tolerance of 10 Euphausiid Species in Relation to Vertical Temperature and Oxygen Gradients
Source: Front Physiol. 2020 Mar 24;11:248. doi: 10.3389/fphys.2020.00248 (PMC7107326; doi:10.3389/fphys.2020.00248)
Supplement: Supplementary file 1 [file Data_Sheet_1.ZIP › Supplemental_material_1/data sets/eh10_16.txt]

DO	MO2
95	
94	
93	
92	
91	
90	
89	
88	
87	0.144912938
86	0.135160572
85	0.127724235
84	0.119341872
83	0.112201795
82	0.110095672
81	0.104781184
80	0.101598396
79	0.101272154
78	0.100652421
77	0.1018793
76	0.103428585
75	0.103390124
74	0.103915345
73	0.105630153
72	0.106275569
71	0.10569464
70	0.104014331
69	0.103460292
68	0.103416735
67	0.100204988
66	0.09895464
65	0.100697564
64	0.100541247
63	0.100223157
62	0.098928857
61	0.101170634
60	0.104282839
59	0.104169461
58	0.103347188
57	0.104094993
56	0.10370799
55	0.10427799
54	0.105573688
53	0.106187546
52	0.106944731
51	0.108102561
50	0.110116381
49	0.114967668
48	0.116028827
47	0.121365063
46	0.128265104
45	0.128815494
44	0.132900342
43	0.1367937
42	0.139635714
41	0.141645295
40	0.146455733
39	0.142136668
38	0.143357435
37	0.139949755
36	0.13806535
35	0.141416758
34	0.141286693
33	0.141979208
32	0.141789951
31	0.137349972
30	0.13339008
29	0.133137939
28	0.127568803
27	0.131052686
26	0.132677393
25	0.13343821
24	0.128678468
23	0.125543841
22	0.121642656
21	0.121039791
20	0.123802161
19	0.127388153
18	0.133139725
17	0.123808844
16	0.123495336
15	0.119345649
14	0.118603481
13	0.122344393
12	0.121086406
11	0.120514655
10	0.116159135
9	0.111231438
8	0.106967889
7	0.109035105
6	0.101900306
5	0.093872488
4	0.06958576
3	
2	
1	
0	
