# Supplementary material for: Hypoxia Tolerance of 10 Euphausiid Species in Relation to Vertical Temperature and Oxygen Gradients
Source: Front Physiol. 2020 Mar 24;11:248. doi: 10.3389/fphys.2020.00248 (PMC7107326; doi:10.3389/fphys.2020.00248)
Supplement: Supplementary file 1 [file Data_Sheet_1.ZIP › Supplemental_material_1/data sets/nc10_11.txt]

DO	MO2
95	
94	
93	
92	
91	0.514523714
90	0.481572108
89	0.440776996
88	0.414758434
87	0.37897033
86	0.371496699
85	0.356676135
84	0.337462215
83	0.31956499
82	0.309386666
81	0.290922912
80	0.290354344
79	0.296898346
78	0.299202349
77	0.30821895
76	0.299870597
75	0.298743988
74	0.302085321
73	0.310250843
72	0.313086609
71	0.330331608
70	0.323174854
69	0.309278987
68	0.300512749
67	0.289508596
66	0.282227209
65	0.29541138
64	0.297230584
63	0.295695537
62	0.297481389
61	0.294308282
60	0.293663328
59	0.296019357
58	0.301216554
57	0.309395599
56	0.317913973
55	0.300763182
54	0.296758818
53	0.293927726
52	0.291087284
51	0.289972794
50	0.285138432
49	0.296214792
48	0.302786353
47	0.306737075
46	0.311483442
45	0.312936224
44	0.313335774
43	0.315364102
42	0.314927424
41	0.318234919
40	0.326535063
39	0.3155407
38	0.308497249
37	0.303516834
36	0.300062861
35	0.306482133
34	0.312325808
33	0.321247985
32	0.329952023
31	0.33605855
30	0.337219384
29	0.337241991
28	0.348740108
27	0.360462305
26	
25	
24	
23	
22	
21	
20	
19	
18	
17	
16	
15	
14	
13	
12	
11	
10	
9	
8	
7	
6	
5	
4	
3	
2	
1	
0	
