# Supplementary material for: Hypoxia Tolerance of 10 Euphausiid Species in Relation to Vertical Temperature and Oxygen Gradients
Source: Front Physiol. 2020 Mar 24;11:248. doi: 10.3389/fphys.2020.00248 (PMC7107326; doi:10.3389/fphys.2020.00248)
Supplement: Supplementary file 1 [file Data_Sheet_1.ZIP › Supplemental_material_1/data sets/ed20_10.txt]

DO	MO2
95	
94	
93	
92	
91	
90	
89	
88	
87	
86	
85	9.887
84	10.506
83	9.841
82	9.536
81	8.974
80	8.556
79	7.484
78	5.739
77	5.580
76	5.232
75	4.692
74	4.224
73	4.001
72	4.024
71	4.051
70	4.012
69	4.129
68	4.513
67	4.644
66	4.780
65	5.212
64	5.498
63	5.758
62	5.735
61	5.819
60	6.035
59	6.386
58	6.590
57	6.478
56	6.467
55	6.338
54	6.469
53	6.054
52	5.900
51	5.536
50	5.295
49	4.986
48	4.956
47	4.898
46	4.681
45	4.657
44	4.566
43	4.593
42	4.488
41	4.442
40	4.378
39	4.424
38	4.319
37	4.202
36	4.211
35	4.133
34	4.027
33	3.937
32	3.888
31	3.789
30	3.701
29	3.648
28	3.737
27	3.875
26	3.850
25	3.791
24	3.736
23	3.756
22	3.634
21	3.448
20	3.350
19	3.367
18	3.058
17	2.871
16	2.863
15	2.866
14	2.833
13	2.753
12	2.737
11	2.788
10	2.735
9	2.682
8	2.743
7	2.737
6	2.646
5	2.563
4	2.535
3	2.506
2	2.411
1	2.281
0	0.490
