# Supplementary material for: Hypoxia Tolerance of 10 Euphausiid Species in Relation to Vertical Temperature and Oxygen Gradients
Source: Front Physiol. 2020 Mar 24;11:248. doi: 10.3389/fphys.2020.00248 (PMC7107326; doi:10.3389/fphys.2020.00248)
Supplement: Supplementary file 1 [file Data_Sheet_1.ZIP › Supplemental_material_1/data sets/eh20_7.txt]

DO	MO2
95	0.518623886
94	0.490227273
93	0.477250064
92	0.487146163
91	0.467081227
90	0.475573915
89	0.475591674
88	0.470334394
87	0.45743359
86	0.467296716
85	0.472676359
84	0.457641133
83	0.45751785
82	0.461964489
81	0.473916461
80	0.482890897
79	0.478615666
78	0.501068326
77	0.502359966
76	0.507709678
75	0.491104125
74	0.506381429
73	0.509247684
72	0.511339754
71	0.524685032
70	0.510590433
69	0.521758306
68	0.503570178
67	0.509510767
66	0.499602603
65	0.503395664
64	0.500719639
63	0.513161189
62	0.502739968
61	0.494742588
60	0.498286595
59	0.466291027
58	0.470936708
57	0.481687229
56	0.495444572
55	0.476899057
54	0.491100739
53	0.471979262
52	0.472124409
51	0.488589864
50	0.481836772
49	0.49024889
48	0.476130578
47	0.451343006
46	0.435519962
45	0.462797791
44	0.437175673
43	0.438329284
42	0.42203752
41	0.426611019
40	0.462696684
39	0.477457045
38	0.497033295
37	0.492023544
36	0.457175724
35	0.456297741
34	0.483488614
33	0.527837634
32	0.551385346
31	0.530034627
30	0.482472265
29	0.465741527
28	0.419867558
27	0.434092612
26	0.475796271
25	0.439262633
24	0.408436221
23	0.302469322
22	
21	
20	
19	
18	
17	
16	
15	
14	
13	
12	
11	
10	
9	
8	
7	
6	
5	
4	
3	
2	
1	
0	
