# Supplementary material for: Hypoxia Tolerance of 10 Euphausiid Species in Relation to Vertical Temperature and Oxygen Gradients
Source: Front Physiol. 2020 Mar 24;11:248. doi: 10.3389/fphys.2020.00248 (PMC7107326; doi:10.3389/fphys.2020.00248)
Supplement: Supplementary file 1 [file Data_Sheet_1.ZIP › Supplemental_material_1/data sets/ed20_9.txt]

DO	MO2
95	
94	
93	
92	
91	3.865
90	3.929
89	4.076
88	3.933
87	3.932
86	4.218
85	4.352
84	3.964
83	3.783
82	3.780
81	3.890
80	3.738
79	3.468
78	3.540
77	3.493
76	3.355
75	3.251
74	3.201
73	3.158
72	3.081
71	3.036
70	3.071
69	3.169
68	3.103
67	3.022
66	2.841
65	2.786
64	2.887
63	2.874
62	2.881
61	2.827
60	2.755
59	2.658
58	2.578
57	2.587
56	2.652
55	2.550
54	2.394
53	2.383
52	2.371
51	2.379
50	2.389
49	2.327
48	2.339
47	2.312
46	2.312
45	2.407
44	2.452
43	2.429
42	2.334
41	2.245
40	2.130
39	2.122
38	2.059
37	1.971
36	1.849
35	1.755
34	1.643
33	1.506
32	1.392
31	1.272
26	0.986
25	0.917
24	0.698
23	0.627
22	0.586
21	0.543
20	0.394
19	
18	
17	
16	
15	
14	
13	
12	
11	
10	
9	
8	
7	
6	
5	
4	
3	
2	
1	
0	
