# Supplementary material for: Hypoxia Tolerance of 10 Euphausiid Species in Relation to Vertical Temperature and Oxygen Gradients
Source: Front Physiol. 2020 Mar 24;11:248. doi: 10.3389/fphys.2020.00248 (PMC7107326; doi:10.3389/fphys.2020.00248)
Supplement: Supplementary file 1 [file Data_Sheet_1.ZIP › Supplemental_material_1/data sets/eh20_11.txt]

DO	MO2
95	
94	
93	
92	
91	
90	0.619916162
89	0.584790234
88	0.526133759
87	0.495750309
86	0.476843709
85	0.457328271
84	0.440714737
83	0.420148055
82	0.407696809
81	0.393911625
80	0.37529165
79	0.369249307
78	0.379445696
77	0.370554013
76	0.354375675
75	0.347086396
74	0.338418989
73	0.334470468
72	0.330907676
71	0.333141313
70	0.34787079
69	0.337586407
68	0.333209363
67	0.333938258
66	0.352032208
65	0.347643684
64	0.348846515
63	0.345354945
62	0.33793451
61	0.364145801
60	0.35975172
59	0.375401979
58	0.367002888
57	0.350913711
56	0.335462942
55	0.363246121
54	0.365868711
53	0.375333086
52	0.374384394
51	0.348465027
50	0.355377631
49	0.360981626
48	0.380107384
47	0.409483494
46	0.415638746
45	0.39593729
44	0.400191958
43	0.412944621
42	0.433207761
41	0.437653571
40	0.427371177
39	0.409408845
38	0.42273453
37	0.404808062
36	0.380125128
35	0.353029014
34	0.341987322
33	0.342820247
32	0.332962728
31	0.342676103
30	0.333793342
29	0.324728304
28	0.311151183
27	0.303592314
26	0.309490449
25	0.3242135
24	0.312978118
23	0.284173084
22	0.270791872
21	
20	
19	
18	
17	
16	
15	
14	
13	
12	
11	
10	
9	
8	
7	
6	
5	
4	
3	
2	
1	
0	
