# Supplementary material for: Hypoxia Tolerance of 10 Euphausiid Species in Relation to Vertical Temperature and Oxygen Gradients
Source: Front Physiol. 2020 Mar 24;11:248. doi: 10.3389/fphys.2020.00248 (PMC7107326; doi:10.3389/fphys.2020.00248)
Supplement: Supplementary file 1 [file Data_Sheet_1.ZIP › Supplemental_material_1/data sets/ep10_10.txt]

DO	MO2
95	
94	
93	0.624925099
92	0.58877994
91	0.540158956
90	0.540232443
89	0.528527228
88	0.529623095
87	0.557917803
86	0.542937675
85	0.534261207
84	0.514569754
83	0.508921401
82	0.501970372
81	0.482116088
80	0.491110854
79	0.478172348
78	0.450654321
77	0.435512515
76	0.436038329
75	0.456973978
74	0.50630269
73	0.505703844
72	0.490276319
71	0.48519374
70	0.469195434
69	0.493495738
68	0.504200925
67	0.477506225
66	0.481014792
65	0.461148593
64	0.423482351
63	0.429670215
62	0.423473775
61	0.436634241
60	0.430591897
59	0.40978309
58	0.4230991
57	0.428186097
56	0.43626442
55	0.436282247
54	0.440190663
53	0.421211385
52	0.435675058
51	0.429188572
50	0.4296344
49	0.431596293
48	0.404642362
47	0.384868775
46	0.348811264
45	0.332030249
44	0.316758373
43	0.295891409
42	0.261826109
41	0.254028649
40	0.250254559
39	0.256670817
38	0.252557756
37	0.25797801
36	0.263818529
35	0.264065195
34	0.2641614
33	0.274353788
32	0.290493551
31	0.301994526
30	0.310265037
29	0.304578739
28	0.314419283
27	0.312550107
26	0.296928568
25	0.263318832
24	0.226100237
23	0.20470311
22	
21	
20	
19	
18	
17	
16	
15	
14	
13	
12	
11	
10	
9	
8	
7	
6	
5	
4	
3	
2	
1	
0	
