# Supplementary material for: Hypoxia Tolerance of 10 Euphausiid Species in Relation to Vertical Temperature and Oxygen Gradients
Source: Front Physiol. 2020 Mar 24;11:248. doi: 10.3389/fphys.2020.00248 (PMC7107326; doi:10.3389/fphys.2020.00248)
Supplement: Supplementary file 1 [file Data_Sheet_1.ZIP › Supplemental_material_1/data sets/ep10_11.txt]

DO	MO2
95	0.450557672
94	0.452356446
93	0.463480506
92	0.468105241
91	0.480025491
90	0.482745594
89	0.496980863
88	0.491363857
87	0.493189977
86	0.490215255
85	0.496117491
84	0.498257037
83	0.510279846
82	0.504297428
81	0.495808113
80	0.490238533
79	0.465663298
78	0.461224869
77	0.47065843
76	0.450149357
75	0.448110485
74	0.455158886
73	0.441564634
72	0.455012282
71	0.474233888
70	0.480024279
69	0.488089614
68	0.483079041
67	0.446342751
66	0.469386591
65	0.469611536
64	0.448208401
63	0.442043879
62	0.401911545
61	0.379998515
60	0.36955253
59	0.358237024
58	0.357856447
57	0.365149209
56	0.354141867
55	0.351802276
54	0.360640134
53	0.361580191
52	0.392712204
51	0.403159847
50	0.41293821
49	0.449883689
48	0.460755433
47	0.479283973
46	0.497270862
45	0.496847851
44	0.495228593
43	0.498982308
42	0.494148847
41	0.484544577
40	0.483272027
39	0.465092133
38	0.440912856
37	0.441657447
36	0.429511102
35	0.420443525
34	0.419648504
33	0.409705042
32	0.401732672
31	0.402329662
30	0.389658338
29	0.377762504
28	0.384890396
27	0.383011343
26	0.355597439
25	0.351640359
24	0.334562385
23	0.322395265
22	0.280381437
21	0.241133251
20	0.212696092
19	0.194515935
18	
17	
16	
15	
14	
13	
12	
11	
10	
9	
8	
7	
6	
5	
4	
3	
2	
1	
0	
