# Supplementary material for: Hypoxia Tolerance of 10 Euphausiid Species in Relation to Vertical Temperature and Oxygen Gradients
Source: Front Physiol. 2020 Mar 24;11:248. doi: 10.3389/fphys.2020.00248 (PMC7107326; doi:10.3389/fphys.2020.00248)
Supplement: Supplementary file 1 [file Data_Sheet_1.ZIP › Supplemental_material_1/data sets/eh20_10.txt]

DO	MO2
95	
94	
93	
92	
91	
90	0.40404999
89	0.409623695
88	0.40484758
87	0.401965899
86	0.419856475
85	0.405500263
84	0.39971777
83	0.383753856
82	0.392318014
81	0.404034531
80	0.410989135
79	0.404860977
78	0.406965593
77	0.414652128
76	0.396749955
75	0.418890944
74	0.420453061
73	0.435622655
72	0.422703299
71	0.407134357
70	0.400609878
69	0.405650956
68	0.418943783
67	0.42434448
66	0.419294628
65	0.413804222
64	0.423192336
63	0.418084277
62	0.424350107
61	0.421083485
60	0.424476146
59	0.42637539
58	0.415579733
57	0.410194812
56	0.410993352
55	0.395467938
54	0.391704648
53	0.403328336
52	0.397160153
51	0.399953873
50	0.402126114
49	0.396087786
48	0.387883148
47	0.381960327
46	0.384777735
45	0.402773689
44	0.395225923
43	0.3814793
42	0.379720602
41	0.363772909
40	0.363003827
39	0.368919408
38	0.362051473
37	0.358168416
36	0.349685462
35	0.334685573
34	0.327526026
33	0.31832484
32	0.302798506
31	0.286206766
30	0.264452323
29	0.149124768
28	0.093480545
27	
26	
25	
24	
23	
22	
21	
20	
19	
18	
17	
16	
15	
14	
13	
12	
11	
10	
9	
8	
7	
6	
5	
4	
3	
2	
1	
0	
