# Supplementary material for: Hypoxia Tolerance of 10 Euphausiid Species in Relation to Vertical Temperature and Oxygen Gradients
Source: Front Physiol. 2020 Mar 24;11:248. doi: 10.3389/fphys.2020.00248 (PMC7107326; doi:10.3389/fphys.2020.00248)
Supplement: Supplementary file 1 [file Data_Sheet_1.ZIP › Supplemental_material_1/data sets/ed20_8.txt]

DO	MO2
95	
94	
93	
92	
91	
90	
89	
88	
87	
86	
85	
84	
83	3.796
82	4.288
81	4.474
80	3.889
79	4.089
78	3.998
77	4.015
76	4.018
75	3.884
74	4.012
73	3.564
72	2.956
71	2.710
70	2.712
69	2.641
68	2.574
67	2.579
66	2.490
65	2.428
64	2.329
63	2.417
62	2.649
61	2.759
60	2.817
59	2.775
58	2.662
57	2.567
56	2.540
55	2.428
54	2.392
53	2.266
52	2.170
51	2.024
50	1.877
49	1.720
48	1.669
47	1.538
46	1.414
45	1.350
44	1.264
43	1.207
42	1.143
41	1.079
40	1.044
39	1.013
38	0.958
37	0.906
36	0.870
35	0.822
34	0.778
33	0.736
32	0.697
31	0.659
30	0.626
29	0.590
28	0.546
27	0.518
26	0.492
25	0.462
24	0.427
23	0.403
22	0.406
21	0.364
20	0.355
19	0.350
18	0.351
17	
16	
15	
14	
13	
12	
11	
10	
9	
8	
7	
6	
5	
4	
3	
2	
1	
0	
