# Supplementary material for: Hypoxia Tolerance of 10 Euphausiid Species in Relation to Vertical Temperature and Oxygen Gradients
Source: Front Physiol. 2020 Mar 24;11:248. doi: 10.3389/fphys.2020.00248 (PMC7107326; doi:10.3389/fphys.2020.00248)
Supplement: Supplementary file 1 [file Data_Sheet_1.ZIP › Supplemental_material_1/data sets/eh20_6.txt]

DO	MO2
95	
94	
93	
92	
91	
90	
89	0.644050132
88	0.613203013
87	0.625772027
86	0.588753005
85	0.574492264
84	0.576742902
83	0.586098189
82	0.57697788
81	0.5714148
80	0.550075956
79	0.543799281
78	0.555069831
77	0.560927651
76	0.555787884
75	0.557676143
74	0.570398615
73	0.565936027
72	0.572552195
71	0.584558963
70	0.593438589
69	0.591932107
68	0.56033655
67	0.560643292
66	0.575649159
65	0.581919591
64	0.565760012
63	0.556372197
62	0.536397893
61	0.523325676
60	0.519688434
59	0.524476662
58	0.538703559
57	0.531048231
56	0.533448061
55	0.544215871
54	0.519736927
53	0.512158935
52	0.52220558
51	0.526185128
50	0.521063518
49	0.528301653
48	0.522390127
47	0.524011118
46	0.518062486
45	0.518415375
44	0.547211659
43	0.533460804
42	0.516820825
41	0.499199628
40	0.492617785
39	0.505057945
38	0.504810574
37	0.492273252
36	0.499397524
35	0.46062241
34	0.438664502
33	0.431002061
32	0.435527413
31	0.439188173
30	0.438563344
29	0.407820581
28	0.383202667
27	0.366975227
26	0.34759761
25	0.335975102
24	0.285929071
23	0.188990804
22	0.124515452
21	0.095833849
20	0.076810895
19	0.062937994
18	
17	
16	
15	
14	
13	
12	
11	
10	
9	
8	
7	
6	
5	
4	
3	
2	
1	
0	
