# Supplementary material for: Hypoxia Tolerance of 10 Euphausiid Species in Relation to Vertical Temperature and Oxygen Gradients
Source: Front Physiol. 2020 Mar 24;11:248. doi: 10.3389/fphys.2020.00248 (PMC7107326; doi:10.3389/fphys.2020.00248)
Supplement: Supplementary file 1 [file Data_Sheet_1.ZIP › Supplemental_material_1/data sets/eh20_4.txt]

DO	MO2
95	0.348217051
94	0.351025824
93	0.351766838
92	0.3493948
91	0.385121431
90	0.38466388
89	0.381503414
88	0.363618097
87	0.383044882
86	0.359760741
85	0.368055231
84	0.360122518
83	0.381748197
82	0.366944455
81	0.334741569
80	0.335662943
79	0.346871293
78	0.35365068
77	0.343563783
76	0.341353815
75	0.321528808
74	0.334079068
73	0.331419715
72	0.338823564
71	0.374912911
70	0.382836351
69	0.39176428
68	0.390873636
67	0.393883346
66	0.393025748
65	0.419236754
64	0.413909619
63	0.396911147
62	0.347245258
61	0.284937656
60	0.260049514
59	0.254726764
58	0.286301473
57	0.304405891
56	0.327563523
55	0.341586801
54	0.359966506
53	0.362916369
52	0.423646691
51	0.509152948
50	0.603569332
49	0.590014454
48	0.482065677
47	0.435588714
46	0.401240134
45	0.3683465
44	0.334745749
43	0.333153874
42	0.313134754
41	0.31907874
40	0.319284121
39	0.331582471
38	0.344039141
37	0.347594706
36	0.327982183
35	0.337190101
34	0.354727192
33	0.354368701
32	0.338304771
31	0.320008525
30	0.325121236
29	0.317312129
28	0.310272305
27	0.300088299
26	0.307387561
25	0.30250525
24	0.29365674
23	0.29111687
22	0.295205651
21	0.273310827
20	0.251531337
19	
18	
17	
16	
15	
14	
13	
12	
11	
10	
9	
8	
7	
6	
5	
4	
3	
2	
1	
0	
