# Supplementary material for: Hypoxia Tolerance of 10 Euphausiid Species in Relation to Vertical Temperature and Oxygen Gradients
Source: Front Physiol. 2020 Mar 24;11:248. doi: 10.3389/fphys.2020.00248 (PMC7107326; doi:10.3389/fphys.2020.00248)
Supplement: Supplementary file 1 [file Data_Sheet_1.ZIP › Supplemental_material_1/data sets/ep10_13.txt]

DO	MO2
95	
94	0.522871482
93	0.534358019
92	0.557429725
91	0.550622186
90	0.594131633
89	0.569064154
88	0.554382367
87	0.582149137
86	0.594928604
85	0.593293671
84	0.573062936
83	0.560824913
82	0.557283647
81	0.566500802
80	0.56767957
79	0.579028009
78	0.597862697
77	0.589050443
76	0.577934364
75	0.575236741
74	0.584213661
73	0.615572449
72	0.615847545
71	0.601732148
70	0.582298061
69	0.5808672
68	0.568152541
67	0.569466665
66	0.575798595
65	0.577940451
64	0.573975794
63	0.55394142
62	0.556451155
61	0.558921347
60	0.570591906
59	0.551504169
58	0.550072158
57	0.557121971
56	0.543009306
55	0.538400024
54	0.540927417
53	0.521351629
52	0.533628901
51	0.56596584
50	0.554098329
49	0.550774436
48	0.567184727
47	0.558914838
46	0.557117005
45	0.56881259
44	0.578444639
43	0.598492943
42	0.580425385
41	0.570574768
40	0.589517577
39	0.609356802
38	0.590997213
37	0.591543115
36	0.594816028
35	0.591290645
34	0.578212158
33	0.580253877
32	0.58247869
31	0.559377989
30	0.528690556
27	0.535494595
26	0.538287499
25	0.50510427
24	0.466524558
23	0.424621094
22	0.404710378
21	0.375627963
20	0.36023204
17	0.291711678
16	0.271031948
15	0.267344767
14	0.269920694
13	
12	
11	
10	
9	
8	
7	
6	
5	
4	
3	
2	
1	
0	
