# Supplementary material for: Hypoxia Tolerance of 10 Euphausiid Species in Relation to Vertical Temperature and Oxygen Gradients
Source: Front Physiol. 2020 Mar 24;11:248. doi: 10.3389/fphys.2020.00248 (PMC7107326; doi:10.3389/fphys.2020.00248)
Supplement: Supplementary file 1 [file Data_Sheet_1.ZIP › Supplemental_material_1/data sets/ep10_12.txt]

DO	MO2
95	
94	
93	0.462098217
92	0.518622815
91	0.572201065
90	0.604583073
89	0.635455378
88	0.636322821
87	0.643212823
86	0.649485325
85	0.657861436
84	0.646125418
83	0.6506136
82	0.660210079
81	0.65023091
80	0.646343105
79	0.637230533
78	0.642961016
77	0.613491085
76	0.610848683
75	0.600071326
74	0.591536318
73	0.571555454
72	0.540106783
71	0.55505044
70	0.544158946
69	0.544745216
68	0.542232841
67	0.553219806
66	0.551041579
65	0.548903884
64	0.543376232
63	0.538455544
62	0.5281871
61	0.523807731
60	0.541542041
59	0.534758246
58	0.542845285
57	0.556421201
56	0.570307304
55	0.584862839
54	0.59471979
53	0.598238784
52	0.597408741
51	0.599276691
50	0.590376532
49	0.586131325
48	0.583420418
47	0.557448869
46	0.544615869
45	0.520260905
44	0.505332062
43	0.502770257
42	0.506203661
41	0.496378128
40	0.493593287
39	0.494004435
38	0.47039906
37	0.4722123
36	
35	
34	
33	
32	
31	
30	
29	
28	
27	
26	
25	
24	
23	
22	
21	
20	
19	
18	
17	
16	
15	
14	
13	
12	
11	
10	
9	
8	
7	
6	
5	
4	
3	
2	
1	
0	
