# Supplementary material for: Hypoxia Tolerance of 10 Euphausiid Species in Relation to Vertical Temperature and Oxygen Gradients
Source: Front Physiol. 2020 Mar 24;11:248. doi: 10.3389/fphys.2020.00248 (PMC7107326; doi:10.3389/fphys.2020.00248)
Supplement: Supplementary file 1 [file Data_Sheet_1.ZIP › Supplemental_material_1/data sets/eh20_5.txt]

DO	MO2
95	
94	
93	
92	0.430648882
91	0.430050938
90	0.420910724
89	0.421560968
88	0.42045525
87	0.412353458
86	0.398052634
85	0.412762131
84	0.396695654
83	0.397403987
82	0.396044897
81	0.407758848
80	0.414835941
79	0.411179361
78	0.39312634
77	0.413228992
76	0.418436583
75	0.404364334
74	0.428535137
73	0.428672639
72	0.424178467
71	0.420273464
70	0.399405673
69	0.398411997
68	0.417544209
67	0.410419045
66	0.399032463
65	0.410656862
64	0.399112393
63	0.39515785
62	0.403966093
61	0.378377477
60	0.369219838
59	0.389074175
58	0.381340294
57	0.381651638
56	0.395260214
55	0.385582741
54	0.380735781
53	0.379049768
52	0.371697065
51	0.393316572
50	0.39686875
49	0.381872517
48	0.39601849
47	0.396333538
46	0.39167772
45	0.393672417
44	0.392824489
43	0.395763947
42	0.3922967
41	0.388141918
40	0.39775711
39	0.395893327
38	0.373016266
37	0.351914618
36	0.340235104
35	0.349771828
34	0.355104365
33	0.346643745
32	0.339501713
31	0.342536999
30	0.334673672
29	0.34076349
28	0.348383941
27	0.361423629
26	0.367229147
25	0.352434273
24	0.339796064
23	0.335016908
22	0.333097911
21	0.334306773
20	0.3484278
19	0.326684985
18	0.307836594
17	0.291393162
16	0.273666638
15	0.277650599
14	0.267193253
13	0.230968146
12	0.16385329
11	0.121994501
10	
9	
8	
7	
6	
5	
4	
3	
2	
1	
0	
