# Supplementary material for: Hypoxia Tolerance of 10 Euphausiid Species in Relation to Vertical Temperature and Oxygen Gradients
Source: Front Physiol. 2020 Mar 24;11:248. doi: 10.3389/fphys.2020.00248 (PMC7107326; doi:10.3389/fphys.2020.00248)
Supplement: Supplementary file 1 [file Data_Sheet_1.ZIP › Supplemental_material_1/data sets/eh20_1.txt]

DO	MO2
95	
94	
93	
92	
91	
90	0.426334843
89	0.392781471
88	0.355385687
87	0.339440078
86	0.362391055
85	0.392867383
84	0.407515377
83	0.398268263
82	0.401929805
81	0.394012712
80	0.376270707
79	0.380243977
78	0.39713189
77	0.401637858
76	0.368759856
75	0.363019445
74	0.350292028
73	0.351147859
72	0.356407303
71	0.356493484
70	0.361025432
69	0.377556398
68	0.405732459
67	0.440663586
66	0.443136523
65	0.393071971
64	0.382022993
63	0.378828634
62	0.381331089
61	0.393912393
60	0.402855074
59	0.405331569
58	0.394550974
57	0.365281138
56	0.359857921
55	0.369323367
54	0.382045535
53	0.411047053
52	0.429100204
51	0.400907433
50	0.377403665
49	0.380805164
48	0.37682609
47	0.393914546
46	0.389065633
45	0.403282357
44	0.404521269
43	0.368564196
42	0.357598861
41	0.37250473
40	0.398019449
39	0.392596753
38	0.39708276
37	0.364044722
36	0.337528103
35	0.359591423
34	0.366067733
33	0.386496847
32	0.380947829
31	0.392197283
30	0.392004887
29	0.390475428
28	0.389139268
27	0.411495237
26	0.460241501
25	0.431310138
24	0.414027955
23	0.378412821
22	0.37541662
21	0.390611964
20	0.382585833
19	0.3622451
18	0.359354719
17	0.33899156
16	0.332063009
15	0.314263943
14	0.293981538
13	0.304007067
12	0.292116002
11	0.251047312
10	0.239953831
9	0.230144567
8	0.211300274
7	0.153986536
6	0.101224406
5	0.087458789
4	
3	
2	
1	
0	
