# Supplementary material for: Hypoxia Tolerance of 10 Euphausiid Species in Relation to Vertical Temperature and Oxygen Gradients
Source: Front Physiol. 2020 Mar 24;11:248. doi: 10.3389/fphys.2020.00248 (PMC7107326; doi:10.3389/fphys.2020.00248)
Supplement: Supplementary file 1 [file Data_Sheet_1.ZIP › Supplemental_material_1/data sets/nc10_9.txt]

DO	MO2
95	
94	
93	
92	0.368331745
91	0.333955212
90	0.329113871
89	0.317623498
88	0.320437552
87	0.315385581
86	0.314631573
85	0.307251707
84	0.30739465
83	0.316211725
82	0.342346242
81	0.356882624
80	0.35050033
79	0.349352292
78	0.339012204
77	0.348982707
76	0.349692292
75	0.359182002
74	0.359703824
73	0.350013397
72	0.355042906
71	0.353747529
70	0.355157772
69	0.35791136
68	0.366804316
67	0.366053014
66	0.377059833
65	0.383257517
64	0.370783651
63	0.378349866
62	0.375252689
61	0.380306106
60	0.38513892
59	0.394728713
58	0.398525731
57	0.396238871
56	0.385257144
55	0.378426448
54	0.393660737
53	0.401256726
52	0.388812861
51	0.374126231
50	0.38085556
49	0.37980393
48	0.380589637
47	0.374314078
46	0.371608699
45	0.365777859
44	0.361633537
43	0.348616316
42	0.358447225
41	0.366050245
40	0.352213297
39	0.350108308
38	0.352169018
37	0.357531461
36	0.364469059
35	0.368823773
34	0.372726637
33	0.380768963
32	0.367452753
31	0.375594703
30	0.379042606
29	0.381027996
28	0.375127616
27	
26	
25	
24	
23	
22	
21	
20	
19	
18	
17	
16	
15	
14	
13	
12	
11	
10	
9	
8	
7	
6	
5	
4	
3	
2	
1	
0	
