# Supplementary material for: Hypoxia Tolerance of 10 Euphausiid Species in Relation to Vertical Temperature and Oxygen Gradients
Source: Front Physiol. 2020 Mar 24;11:248. doi: 10.3389/fphys.2020.00248 (PMC7107326; doi:10.3389/fphys.2020.00248)
Supplement: Supplementary file 1 [file Data_Sheet_1.ZIP › Supplemental_material_1/data sets/ep10_16.txt]

DO	MO2
95	0.481746503
94	0.437517906
93	0.429499883
92	0.425302109
91	0.402725184
90	0.39164496
89	0.398596361
88	0.404570939
87	0.414720825
86	0.417257876
85	0.418621935
84	0.434163607
83	0.419735243
82	0.414611361
81	0.424598325
80	0.415859351
79	0.437455698
78	0.461545908
77	0.447334316
76	0.455072321
75	0.473146812
74	0.495290354
73	0.524912312
72	0.531568805
71	0.559809602
70	0.589844503
69	0.574297667
68	0.532081304
67	0.493685446
66	0.482848289
65	0.469552048
64	0.446986604
63	0.424988785
62	0.422051221
61	0.418986417
60	0.407797692
59	0.371055499
58	0.367600336
57	0.39560491
56	0.38390695
55	0.361825775
54	0.372629328
53	0.380715907
52	0.373141024
51	0.377821642
50	0.374841192
49	0.38016028
48	0.378123632
47	0.364120031
46	0.366279256
45	0.375262711
44	0.366639791
43	0.363876672
42	0.358796121
41	0.338566684
40	0.346441415
39	0.344965736
38	0.3524453
37	0.351576633
36	0.349827679
35	0.356562823
34	0.366931527
33	0.346612533
32	0.343494715
31	0.347019684
30	0.326259685
29	0.325606463
28	0.303756073
27	0.288978588
26	0.268496204
25	0.257245404
24	0.230930484
23	0.228300044
22	0.211594526
21	0.199861594
20	0.192106029
19	0.175568921
18	0.15125639
17	0.132854513
16	0.121281932
15	0.109804038
14	0.104190781
13	0.097373576
12	
11	
10	
9	
8	
7	
6	
5	
4	
3	
2	
1	
0	
