# Supplementary material for: Hypoxia Tolerance of 10 Euphausiid Species in Relation to Vertical Temperature and Oxygen Gradients
Source: Front Physiol. 2020 Mar 24;11:248. doi: 10.3389/fphys.2020.00248 (PMC7107326; doi:10.3389/fphys.2020.00248)
Supplement: Supplementary file 1 [file Data_Sheet_1.ZIP › Supplemental_material_1/data sets/ep10_17.txt]

DO	MO2
95	
94	
93	
92	0.328447537
91	0.316487786
90	0.317593548
89	0.304740542
88	0.290140667
87	0.288944957
86	0.303368593
85	0.307793197
84	0.321752636
83	0.320348677
82	0.333765051
81	0.327191317
80	0.324706934
79	0.335611458
78	0.32497747
77	0.307892153
76	0.293112703
75	0.283374268
74	0.269084411
73	0.265344229
72	0.25703753
71	0.269589072
70	0.27775536
69	0.275393315
68	0.273009753
67	0.277343786
66	0.285318489
65	0.287852013
64	0.288860669
63	0.300712296
62	0.302752743
61	0.296923855
60	0.299514166
59	0.295179473
58	0.31427312
57	0.318654125
56	0.320520501
55	0.324852733
54	0.333223518
53	0.326326811
52	0.319281374
51	0.315796192
50	0.328056839
49	0.325924226
48	0.301496045
47	0.299479529
46	0.292341679
45	0.290662167
44	0.280955199
43	0.278599086
42	0.275406707
41	0.265443065
40	0.250751781
39	0.24911735
38	0.255567392
37	0.24337091
36	0.237488181
35	0.222154641
34	0.21802572
33	0.215116198
32	0.211090536
31	0.204820508
30	0.192759086
29	0.188522878
28	0.184368765
27	0.181345608
26	0.182940145
25	0.188198462
24	0.187626712
23	0.180564295
22	0.162781039
21	0.158580804
20	0.153827259
19	0.147683441
18	0.143314499
17	0.118750195
16	0.085043444
15	0.068726647
14	0.059494328
13	
12	
11	
10	
9	
8	
7	
6	
5	
4	
3	
2	
1	
0	
