# Supplementary material for: Hypoxia Tolerance of 10 Euphausiid Species in Relation to Vertical Temperature and Oxygen Gradients
Source: Front Physiol. 2020 Mar 24;11:248. doi: 10.3389/fphys.2020.00248 (PMC7107326; doi:10.3389/fphys.2020.00248)
Supplement: Supplementary file 1 [file Data_Sheet_1.ZIP › Supplemental_material_1/data sets/nc10_8.txt]

DO	MO2
95	0.178890678
94	0.167683704
93	0.163182416
92	0.170982206
91	0.159736947
90	0.154321939
89	0.146247157
88	0.138060067
87	0.13725649
86	0.134996573
85	0.133603516
84	0.138675357
83	0.131089398
82	0.124279942
81	0.124293316
80	0.118026269
79	0.127077555
78	0.12009424
77	0.100821458
76	0.112164491
75	0.114646495
74	0.107729915
73	0.114673246
72	0.117402193
71	0.125712949
70	0.138009445
69	0.1304057
68	0.138204004
67	0.157304
66	0.124005484
65	0.16083962
64	0.129239142
63	0.135307933
62	0.143953526
61	0.144542522
60	0.144429818
59	0.142743835
58	0.147405178
57	0.146940309
56	0.178424394
55	0.138011257
54	0.17594739
53	0.165679146
52	0.153426451
51	0.147158048
50	0.145725701
49	0.145830688
48	0.149349515
47	0.157813212
46	0.165635809
45	0.163525171
44	0.154524427
43	0.154196312
42	0.15714806
41	0.160138601
40	0.155804411
39	0.156046921
38	0.154864284
37	0.147501767
36	0.142723898
35	0.144352303
34	0.15148971
33	0.153132197
32	0.146608292
31	0.143537758
30	0.141468936
29	0.136645644
28	0.136265489
27	0.145889787
26	0.139421908
25	0.142473848
24	0.139013402
23	0.1500314
22	0.14872846
21	0.152215286
20	0.158047512
19	0.171259716
18	0.175396877
17	0.167523455
16	0.18014115
15	0.178464385
14	0.159585044
13	0.151160469
12	0.156762501
11	0.152997123
10	0.152993406
9	0.150213976
8	0.144720824
7	0.142798641
6	0.140793214
5	0.105434671
4	0.144917744
3	0.103155721
2	0.080037566
1	
0	
