# Supplementary material for: Hypoxia Tolerance of 10 Euphausiid Species in Relation to Vertical Temperature and Oxygen Gradients
Source: Front Physiol. 2020 Mar 24;11:248. doi: 10.3389/fphys.2020.00248 (PMC7107326; doi:10.3389/fphys.2020.00248)
Supplement: Supplementary file 1 [file Data_Sheet_1.ZIP › Supplemental_material_1/data sets/eh20_2.txt]

DO	MO2
95	
94	
93	
92	0.577572448
91	0.604461614
90	0.644769686
89	0.604944517
88	0.584637633
87	0.54670737
86	0.504825669
85	0.488125415
84	0.477972271
83	0.449559166
82	0.43649962
81	0.425172398
80	0.414362291
79	0.410605123
78	0.382890668
77	0.400478138
76	0.411598216
75	0.421091326
74	0.416033542
73	0.415876164
72	0.41029844
71	0.411672729
70	0.404705172
69	0.38132767
68	0.394479287
67	0.371470966
66	0.372365245
65	0.363478271
64	0.365234207
63	0.374912595
62	0.380373646
61	0.403302135
60	0.405085907
59	0.424736618
58	0.431820059
57	0.445548918
56	0.41903908
55	0.388606863
54	0.377566576
53	0.392644046
52	0.409302527
51	0.409980107
50	0.428894174
49	0.439479201
48	0.431275218
47	0.445076483
46	0.466808888
45	0.526378872
44	0.554313824
43	0.506275255
42	0.490705984
41	0.472616067
40	0.457789209
39	0.452897968
38	0.456666289
37	0.453413329
36	0.438383079
35	0.430459031
34	0.416832949
33	0.424682237
32	0.42345469
31	0.426032665
30	0.416567109
29	0.41275201
28	0.407839477
27	0.391287024
26	0.38962115
25	0.379650818
24	0.373633215
23	0.365848502
22	0.347292523
21	0.331407016
20	0.309185961
19	0.172722026
18	0.09655739
17	0.070662675
16	0.057291752
15	0.051360231
14	
13	
12	
11	
10	
9	
8	
7	
6	
5	
4	
3	
2	
1	
0	
