# Supplementary material for: Hypoxia Tolerance of 10 Euphausiid Species in Relation to Vertical Temperature and Oxygen Gradients
Source: Front Physiol. 2020 Mar 24;11:248. doi: 10.3389/fphys.2020.00248 (PMC7107326; doi:10.3389/fphys.2020.00248)
Supplement: Supplementary file 1 [file Data_Sheet_1.ZIP › Supplemental_material_1/data sets/ep10_15.txt]

DO	MO2
95	0.604568546
94	0.603975879
93	0.617746357
92	0.627784655
91	0.608415248
90	0.613358183
89	0.615430359
88	0.612372717
87	0.620399392
86	0.601506525
85	0.552200703
84	0.508246207
83	0.482656525
82	0.459249339
81	0.466922289
80	0.472640692
79	0.455198776
78	0.432767485
77	0.425634709
76	0.438508248
75	0.418124891
74	0.420502776
73	0.424997626
72	0.431845285
71	0.429561559
70	0.420143245
69	0.412084171
68	0.428286954
67	0.417988677
66	0.41298227
65	0.419326267
64	0.430759557
63	0.428317471
62	0.417496039
61	0.409473986
60	0.413634292
59	0.41242897
58	0.400603808
57	0.383468777
56	0.374267268
55	0.377237001
54	0.361328013
53	0.349160047
52	0.336262952
51	0.324606202
50	0.32055667
49	0.324469695
48	0.326822319
47	0.319937928
46	0.313064538
45	
44	
43	
42	
41	
40	
39	
38	
37	
36	
35	
34	
33	
32	
31	
30	
29	
28	
27	
26	
25	
24	
23	
22	
21	
20	
19	
18	
17	
16	
15	
14	
13	
12	
11	
10	
9	
8	
7	
6	
5	
4	
3	
2	
1	
0	
