# Supplementary material for: Hypoxia Tolerance of 10 Euphausiid Species in Relation to Vertical Temperature and Oxygen Gradients
Source: Front Physiol. 2020 Mar 24;11:248. doi: 10.3389/fphys.2020.00248 (PMC7107326; doi:10.3389/fphys.2020.00248)
Supplement: Supplementary file 1 [file Data_Sheet_1.ZIP › Supplemental_material_1/data sets/ep10_14.txt]

DO	MO2
95	
94	
93	
92	0.489060927
91	0.50346832
90	0.50713115
89	0.504355105
88	0.521033131
87	0.524299459
86	0.522154353
85	0.523221453
84	0.523958371
83	0.49991957
82	0.505746589
81	0.523047084
80	0.518379594
79	0.498204161
78	0.503891013
77	0.514658345
76	0.500313606
75	0.495182562
74	0.497808587
73	0.523906692
72	0.528257017
71	0.503880858
70	0.508334327
69	0.532268122
68	0.516034112
67	0.532735434
66	0.557726792
65	0.57707658
64	0.592798449
63	0.580567889
62	0.571305077
61	0.558621942
60	0.540838308
59	0.522252498
58	0.53216647
57	0.501962704
56	0.484869026
55	0.463984387
54	0.437144023
53	0.417542778
52	0.403401535
51	0.388378073
50	0.398786598
49	0.386274288
48	0.348261034
47	0.318168316
46	0.309386467
45	0.291861803
44	0.279128008
43	0.270670948
42	0.260462269
41	0.248762138
40	0.234553974
39	0.234675492
38	0.2393213
37	0.249740863
36	0.240317204
35	0.245309538
34	0.250883232
33	0.250351147
32	0.248256594
31	0.256578482
30	0.258825428
29	0.255882304
28	0.257348739
27	0.252258606
26	0.25526534
25	0.254405714
24	0.249699976
23	0.25013857
22	0.257875569
21	0.259716633
20	0.257723082
19	0.256244883
18	0.236842096
17	0.229308169
16	
15	
14	
13	
12	
11	
10	
9	
8	
7	
6	
5	
4	
3	
2	
1	
0	
