# Supplementary material for: Hypoxia Tolerance of 10 Euphausiid Species in Relation to Vertical Temperature and Oxygen Gradients
Source: Front Physiol. 2020 Mar 24;11:248. doi: 10.3389/fphys.2020.00248 (PMC7107326; doi:10.3389/fphys.2020.00248)
Supplement: Supplementary file 1 [file Data_Sheet_1.ZIP › Supplemental_material_1/data sets/eh20_3.txt]

DO	MO2
95	0.498960121
94	0.502173447
93	0.521144889
92	0.530543581
91	0.567850137
90	0.57687083
89	0.544266655
88	0.509204635
87	0.49745287
86	0.474136835
85	0.463896883
84	0.472363749
83	0.474098596
82	0.473856982
81	0.468110722
80	0.481564502
79	0.48070468
78	0.482582673
77	0.481614229
76	0.477007526
75	0.500119547
74	0.490856939
73	0.479486485
72	0.475473885
71	0.466359757
70	0.455124915
69	0.460813886
68	0.460590517
67	0.485389233
66	0.502945274
65	0.477925965
64	0.458342575
63	0.487734498
62	0.479911243
61	0.483340545
60	0.512313511
59	0.512154354
58	0.500304475
57	0.488168515
56	0.473035023
55	0.488857077
54	0.497399205
53	0.486717136
52	0.491990625
51	0.513538125
50	0.499790922
49	0.504174054
48	0.517491741
47	0.524311504
46	0.529294751
45	0.530130886
44	0.527674096
43	0.526099303
42	0.516809674
41	0.502882342
40	0.50671193
39	0.489834001
38	0.488804503
37	0.482815547
36	0.483551327
35	0.479427688
34	0.490402393
33	0.479501359
32	0.475040195
31	0.462249525
30	0.439967181
29	0.4524219
28	0.440503797
27	0.43033453
26	0.414103645
25	0.405918047
24	0.376970978
23	0.367833993
22	0.379200633
21	0.361744956
20	0.352230448
19	0.340451723
18	0.333092646
17	0.326570004
16	
15	
14	
13	
12	
11	
10	
9	
8	
7	
6	
5	
4	
3	
2	
1	
0	
