# Supplementary material for: Hypoxia Tolerance of 10 Euphausiid Species in Relation to Vertical Temperature and Oxygen Gradients
Source: Front Physiol. 2020 Mar 24;11:248. doi: 10.3389/fphys.2020.00248 (PMC7107326; doi:10.3389/fphys.2020.00248)
Supplement: Supplementary file 1 [file Data_Sheet_1.ZIP › Supplemental_material_1/data sets/ts10_5.txt]

DO	MO2
95	
94	
93	
92	
91	
90	0.382758553
89	0.398413858
88	0.403527221
87	0.384319617
86	0.384569947
85	0.374403714
84	0.363836746
83	0.333514468
82	0.309158414
81	0.298567747
80	0.290677968
79	0.281647739
78	0.279402211
77	0.293006524
76	0.293997672
75	0.289627467
74	0.272276517
73	0.267976321
72	0.276101253
71	0.271895758
70	0.272105398
69	0.270867397
68	0.268715278
67	0.249049815
66	0.227734583
65	0.217946864
64	0.223371022
63	0.219848109
62	0.213119906
61	0.208659396
60	0.206608036
59	0.202730242
58	0.193558487
57	0.187395686
56	0.192579262
55	0.188961654
54	0.188292354
53	0.187385072
52	0.188811047
51	0.188077226
50	0.184891847
49	0.182402465
48	0.179667943
47	0.180240587
46	0.174717166
45	0.174291376
44	0.168949714
43	0.166479004
42	0.158157321
41	0.151575029
40	0.145127193
39	0.141084561
38	0.137277431
37	0.13081724
36	0.121220557
35	0.111773493
34	0.103855192
33	0.094515399
32	0.087091359
31	0.080047347
30	0.071642668
29	0.066038124
28	0.060244258
27	
26	
25	
24	
23	
22	
21	
20	
19	
18	
17	
16	
15	
14	
13	
12	
11	
10	
9	
8	
7	
6	
5	
4	
3	
2	
1	
0	
