# Supplementary material for: Hypoxia Tolerance of 10 Euphausiid Species in Relation to Vertical Temperature and Oxygen Gradients
Source: Front Physiol. 2020 Mar 24;11:248. doi: 10.3389/fphys.2020.00248 (PMC7107326; doi:10.3389/fphys.2020.00248)
Supplement: Supplementary file 1 [file Data_Sheet_1.ZIP › Supplemental_material_1/data sets/nc10_6.txt]

DO	MO2
95	0.464819975
94	0.391431305
93	0.349961673
92	0.314181741
91	0.295510888
90	0.260078363
89	0.243302728
88	0.247037071
87	0.236724259
86	0.225462316
85	0.217740525
84	0.22224826
83	0.222534695
82	0.227870334
81	0.226928736
80	0.233614487
79	0.237884945
78	0.221988117
77	0.226223101
76	0.228864161
75	0.236642825
74	0.233883763
73	0.224955605
72	0.218342353
71	0.219666349
70	0.215503345
69	0.214046419
68	0.220316464
67	0.218548584
66	0.216956318
65	0.209586719
64	0.201757362
63	0.207212202
62	0.205938942
61	0.20110383
60	0.203777649
59	0.20121966
58	0.199680796
57	0.194991781
56	0.201470034
55	0.208815976
54	0.216640642
53	0.214045273
52	0.224359752
51	0.224789815
50	0.2284801
49	0.228570935
48	0.222750549
47	0.225624173
46	0.220532827
45	0.207852186
44	0.210364872
43	0.216844322
42	0.213283298
41	0.211939867
40	0.207545933
39	0.209178637
38	0.208535799
37	
36	
35	
34	
33	
32	
31	
30	
29	
28	
27	
26	
25	
24	
23	
22	
21	
20	
19	
18	
17	
16	
15	
14	
13	
12	
11	
10	
9	
8	
7	
6	
5	
4	
3	
2	
1	
0	
