# Supplementary material for: Hypoxia Tolerance of 10 Euphausiid Species in Relation to Vertical Temperature and Oxygen Gradients
Source: Front Physiol. 2020 Mar 24;11:248. doi: 10.3389/fphys.2020.00248 (PMC7107326; doi:10.3389/fphys.2020.00248)
Supplement: Supplementary file 1 [file Data_Sheet_1.ZIP › Supplemental_material_1/data sets/nc10_7.txt]

DO	MO2
95	
94	
93	
92	0.228978586
91	0.210327721
90	0.194593501
89	0.201407548
88	0.207093003
87	0.187432023
86	0.172900712
85	0.170246839
84	0.180403589
83	0.181143568
82	0.175626535
81	0.189810572
80	0.207473517
79	0.217877875
78	0.211936895
77	0.202582594
76	0.214483891
75	0.211496171
74	0.194572657
73	0.21015263
72	0.217970991
71	0.203000302
70	0.197950088
69	0.168006049
68	0.177043715
67	0.18399754
66	0.166165611
65	0.16028257
64	0.157410105
63	0.159658588
62	0.149455329
61	0.156978584
60	0.163986908
59	0.178722703
58	0.167702237
57	0.184381392
56	0.190324758
55	0.207054663
54	0.211734164
53	0.187636455
52	0.21945909
51	0.214990059
50	0.213676642
49	0.213578165
48	0.197382162
47	0.188842754
46	0.206721088
45	0.189709493
44	0.198214018
43	0.215532391
42	0.203704453
41	0.204755274
40	0.197317818
39	0.204186512
38	0.220535614
37	0.200046929
36	0.17371108
35	0.187061829
34	0.155652496
33	0.154740337
32	0.163996809
31	0.153051029
30	0.14924495
29	0.131027281
28	
27	
26	
25	
24	
23	
22	
21	
20	
19	
18	
17	
16	
15	
14	
13	
12	
11	
10	
9	
8	
7	
6	
5	
4	
3	
2	
1	
0	
