# Supplementary material for: Hypoxia Tolerance of 10 Euphausiid Species in Relation to Vertical Temperature and Oxygen Gradients
Source: Front Physiol. 2020 Mar 24;11:248. doi: 10.3389/fphys.2020.00248 (PMC7107326; doi:10.3389/fphys.2020.00248)
Supplement: Supplementary file 1 [file Data_Sheet_1.ZIP › Supplemental_material_1/data sets/ed20_1.txt]

DO	MO2
95	
94	
93	
92	3.702
91	3.754
90	3.693
89	3.649
88	3.323
87	3.327
86	3.061
85	2.842
84	2.769
83	2.632
82	2.492
81	2.307
80	2.232
79	2.165
78	2.150
77	2.049
76	2.046
75	2.139
74	2.047
73	1.982
72	1.892
71	1.835
70	1.810
69	1.697
68	1.607
67	1.571
66	1.575
65	1.496
64	1.446
63	1.409
62	1.356
61	1.270
60	1.170
59	1.141
58	1.086
57	1.032
56	0.947
55	0.872
54	0.819
53	0.737
52	0.693
51	0.658
50	0.625
49	0.587
48	0.564
47	0.537
46	0.509
45	0.498
44	0.479
43	0.476
42	0.463
41	0.446
40	0.421
39	0.421
38	0.398
37	0.373
36	0.347
35	0.314
34	0.292
33	0.266
32	0.232
31	0.217
30	
29	
28	
27	
26	
25	
24	
23	
22	
21	
20	
19	
18	
17	
16	
15	
14	
13	
12	
11	
10	
9	
8	
7	
6	
5	
4	
3	
2	
1	
0	
