# Supplementary material for: Hypoxia Tolerance of 10 Euphausiid Species in Relation to Vertical Temperature and Oxygen Gradients
Source: Front Physiol. 2020 Mar 24;11:248. doi: 10.3389/fphys.2020.00248 (PMC7107326; doi:10.3389/fphys.2020.00248)
Supplement: Supplementary file 1 [file Data_Sheet_1.ZIP › Supplemental_material_1/data sets/ts10_4.txt]

DO	MO2
95	
94	
93	
92	
91	
90	
89	
88	
87	
86	
85	
84	0.234220668
83	0.229956664
82	0.248889523
81	0.267971716
80	0.279765701
79	0.287569408
78	0.285036499
77	0.28098623
76	0.276682203
75	0.281367739
74	0.283729076
73	0.280896892
72	0.282872294
71	0.278563406
70	0.283551357
69	0.276808418
68	0.274072026
67	0.271247359
66	0.267572248
65	0.269978385
64	0.27582279
63	0.288537397
62	0.293688963
61	0.295606903
60	0.296771709
59	0.297492944
58	0.29784857
57	0.307439706
56	0.311322207
55	0.310619594
54	0.310932845
53	0.308730676
52	0.309603494
51	0.307515532
50	0.308230381
49	0.318413272
48	0.320419784
47	0.320374752
46	0.319690194
45	0.314804457
44	0.314347067
43	0.31096782
42	0.305761449
41	0.302305393
40	0.293306508
39	0.276969194
38	0.263444485
37	0.245693225
36	0.234525364
35	0.228623637
34	0.217701519
33	0.207739182
32	0.201202415
31	0.198008009
30	0.188595874
29	0.182109165
28	0.181448612
27	0.181092216
26	0.175661917
25	0.172058255
24	0.168807857
23	0.163788528
22	0.159207099
21	0.157554122
20	0.157059986
19	0.15986344
18	0.155302281
17	0.142322179
16	0.140297574
15	0.137059384
14	0.127227054
13	
12	
11	
10	
9	
8	
7	
6	
5	
4	
3	
2	
1	
0	
