# Supplementary material for: Hypoxia Tolerance of 10 Euphausiid Species in Relation to Vertical Temperature and Oxygen Gradients
Source: Front Physiol. 2020 Mar 24;11:248. doi: 10.3389/fphys.2020.00248 (PMC7107326; doi:10.3389/fphys.2020.00248)
Supplement: Supplementary file 1 [file Data_Sheet_1.ZIP › Supplemental_material_1/data sets/eh15_4.txt]

DO	MO2
95	
94	
93	
92	
91	
90	
89	
88	
87	
86	
85	
84	0.369478453
83	0.3761978
82	0.358067939
81	0.346569359
80	0.331217449
79	0.331281643
78	0.349997583
77	0.369096522
76	0.342298379
75	0.339708236
74	0.344603199
73	0.343816003
72	0.348425544
71	0.347173086
70	0.34684247
69	0.343401965
68	0.342940926
67	0.347449622
66	0.3359885
65	0.332483569
64	0.342414696
63	0.336839779
62	0.314219474
61	0.315524386
60	0.321784191
59	0.331250051
58	0.32620729
57	0.318475628
56	0.320719706
55	0.321988979
54	0.308835677
53	0.315307937
52	0.332460864
51	0.320336985
50	0.308043742
49	0.303257408
48	0.303417079
47	0.304549096
46	0.302881501
45	0.301861843
44	0.304695162
43	0.297276191
42	0.295553821
41	0.301339924
40	0.299347475
39	0.291033102
38	0.293124244
37	0.292854572
36	0.270766921
35	0.25411689
34	0.245427109
33	0.265755541
32	0.273466477
31	0.26691677
30	0.270356027
29	0.266536943
28	0.251130229
27	0.237677249
26	0.247129593
25	0.24332414
24	0.249443968
23	0.244178263
22	0.239139574
21	0.237444821
20	0.228807419
19	0.225589728
18	0.228066573
17	
16	
15	
14	
13	
12	
11	
10	
9	
8	
7	
6	
5	
4	
3	
2	
1	
0	
