# Supplementary material for: Hypoxia Tolerance of 10 Euphausiid Species in Relation to Vertical Temperature and Oxygen Gradients
Source: Front Physiol. 2020 Mar 24;11:248. doi: 10.3389/fphys.2020.00248 (PMC7107326; doi:10.3389/fphys.2020.00248)
Supplement: Supplementary file 1 [file Data_Sheet_1.ZIP › Supplemental_material_1/data sets/ts10_6.txt]

DO	MO2
95	
94	
93	
92	
91	
90	
89	
88	
87	
86	
85	
84	0.329510083
83	0.281193562
82	0.232201026
81	0.223966288
80	0.20771
79	0.192884178
78	0.173234436
77	0.145723858
76	0.135563003
75	0.126211265
74	0.124346738
73	0.135347267
72	0.146848253
71	0.138426304
70	0.134169858
69	0.130396646
68	0.165274819
67	0.145936125
66	0.122118975
65	0.1013268
64	0.091886503
63	0.089859963
62	0.081054285
61	0.079561074
60	0.077550719
59	0.075523184
58	0.056701166
57	0.062600613
56	0.068631704
55	0.07957005
54	0.082110708
53	0.079286862
52	0.075580844
51	0.06123916
50	0.053185435
49	0.054147256
48	0.052013531
47	0.049915692
46	0.049659272
45	0.049243445
44	0.049451434
43	0.053909506
42	0.054388084
41	0.059810465
40	0.067673491
39	0.068214855
38	0.07193987
37	0.071842357
36	0.068404498
35	0.063643171
34	0.058646324
33	0.048004462
32	0.048889801
31	0.04828418
30	0.047845615
29	
28	
27	
26	
25	
24	
23	
22	
21	
20	
19	
18	
17	
16	
15	
14	
13	
12	
11	
10	
9	
8	
7	
6	
5	
4	
3	
2	
1	
0	
