# Supplementary material for: Hypoxia Tolerance of 10 Euphausiid Species in Relation to Vertical Temperature and Oxygen Gradients
Source: Front Physiol. 2020 Mar 24;11:248. doi: 10.3389/fphys.2020.00248 (PMC7107326; doi:10.3389/fphys.2020.00248)
Supplement: Supplementary file 1 [file Data_Sheet_1.ZIP › Supplemental_material_1/data sets/ed20_3.txt]

DO	MO2
95	
94	
93	
92	
91	
90	
89	1.875
88	1.838
87	1.806
86	1.877
85	1.695
84	1.644
83	1.581
82	1.547
81	1.478
80	1.537
79	1.433
78	1.439
77	1.253
76	1.027
75	1.010
74	0.933
73	0.882
72	0.877
71	0.831
70	0.770
69	0.731
68	0.675
67	0.714
66	0.746
65	0.740
64	0.717
63	0.715
62	0.705
61	0.743
60	0.738
59	0.815
58	0.833
57	0.873
56	0.869
55	0.879
54	0.929
53	0.946
52	0.973
51	0.993
50	1.012
49	0.988
48	1.036
47	1.023
46	0.989
45	1.019
44	1.026
42	1.003
41	0.932
40	0.959
39	0.934
38	0.902
37	0.875
36	0.897
35	0.828
34	0.765
32	0.728
31	0.680
30	0.486
29	0.339
28	
27	
26	
25	
24	
23	
22	
21	
20	
19	
18	
17	
16	
15	
14	
13	
12	
11	
10	
9	
8	
7	
6	
5	
4	
3	
2	
1	
0	
