# Supplementary material for: Hypoxia Tolerance of 10 Euphausiid Species in Relation to Vertical Temperature and Oxygen Gradients
Source: Front Physiol. 2020 Mar 24;11:248. doi: 10.3389/fphys.2020.00248 (PMC7107326; doi:10.3389/fphys.2020.00248)
Supplement: Supplementary file 1 [file Data_Sheet_1.ZIP › Supplemental_material_1/data sets/nc10_5.txt]

DO	MO2
95	
94	
93	
92	0.586978088
91	0.524407703
90	0.476805452
89	0.44246211
88	0.420127439
87	0.428726402
86	0.424604827
85	0.417560037
84	0.389414027
83	0.382046489
82	0.375909171
81	0.374243306
80	0.370797252
79	0.367886826
78	0.361449814
77	0.346167562
76	0.335036255
75	0.321988573
74	0.333347786
73	0.343714909
72	0.336361645
71	0.328828835
70	0.323896063
69	0.321956725
68	0.323983739
67	0.312738149
66	0.30770357
65	0.313022572
64	0.306969294
63	0.302258699
62	0.310107677
61	0.316837341
60	0.306085091
59	0.306141822
58	0.295525558
57	0.304774068
56	0.311563433
55	0.309032113
54	0.312696124
53	0.308571173
52	0.307676903
51	0.316694962
50	0.325353502
49	0.320807784
48	0.330969386
47	0.324584617
46	0.329252357
45	0.331312431
44	0.332954129
43	0.333415971
42	0.318426127
41	0.305033848
40	0.317849632
39	0.332992811
38	0.332451366
37	0.335835117
36	0.339419525
35	0.336481526
34	0.330227249
33	0.335480319
32	0.34315493
31	0.343130502
30	0.327828713
29	0.309939425
28	0.313997582
27	0.315418187
26	0.302566124
25	0.294279827
24	0.287802488
23	0.274776763
22	0.258462782
21	0.251233683
20	0.245789038
19	0.238387083
18	0.221635861
17	0.211569861
16	
15	
14	
13	
12	
11	
10	
9	
8	
7	
6	
5	
4	
3	
2	
1	
0	
