# Supplementary material for: Hypoxia Tolerance of 10 Euphausiid Species in Relation to Vertical Temperature and Oxygen Gradients
Source: Front Physiol. 2020 Mar 24;11:248. doi: 10.3389/fphys.2020.00248 (PMC7107326; doi:10.3389/fphys.2020.00248)
Supplement: Supplementary file 1 [file Data_Sheet_1.ZIP › Supplemental_material_1/data sets/em8_4.txt]

DO	MO2
95	0.21979191
94	0.164258429
93	0.161003429
92	0.237773801
91	0.23412185
90	0.291798867
89	0.247499107
88	0.288742343
87	0.32923137
86	0.358764544
85	0.362337105
84	0.358645458
83	0.363289788
82	0.356660702
81	0.343997957
80	0.309145637
79	0.328437468
78	0.32597637
77	0.324150394
76	0.315893808
75	0.298388258
74	0.286440025
73	0.289615635
72	0.289893501
71	0.28493161
70	0.27996972
69	0.266433682
68	0.270045938
67	0.261749657
66	0.252103742
65	0.234955448
64	0.210820811
63	0.171919588
62	0.143378793
61	0.127619828
60	0.119005986
59	0.116386108
58	0.11702123
57	0.125158731
56	0.13135117
55	0.143815439
54	0.163821783
53	0.190457212
52	0.221022458
51	0.254406059
50	0.294696611
49	0.338639115
48	0.383375522
47	0.411122414
46	0.429779123
45	0.427873757
44	0.423348513
43	0.424579062
42	
41	
40	
39	
38	
37	
36	
35	
34	
33	
32	
31	
30	
29	
28	
27	
26	
25	
24	
23	
22	
21	
20	
19	
18	
17	
16	
15	
14	
13	
12	
11	
10	
9	
8	
7	
6	
5	
4	
3	
2	
1	
0	
