# Supplementary material for: Hypoxia Tolerance of 10 Euphausiid Species in Relation to Vertical Temperature and Oxygen Gradients
Source: Front Physiol. 2020 Mar 24;11:248. doi: 10.3389/fphys.2020.00248 (PMC7107326; doi:10.3389/fphys.2020.00248)
Supplement: Supplementary file 1 [file Data_Sheet_1.ZIP › Supplemental_material_1/data sets/em8_5.txt]

DO	MO2
95	
94	1.095381602
93	1.096568719
92	1.10295459
91	1.075323417
90	1.107703059
89	1.088217964
88	1.106966228
87	1.091451835
86	1.049493386
85	1.060873336
84	1.067955104
83	1.078761963
82	0.985389063
81	0.981909581
80	0.928653052
79	0.908963282
78	0.897747073
77	0.886735538
76	0.850016778
75	0.813707369
74	0.809122641
73	0.750421747
72	0.747433487
71	0.732942471
70	0.746451045
69	0.699375712
68	0.690615606
67	0.677843864
66	0.676083656
65	0.676615812
64	0.700194413
63	0.754024033
62	0.724878262
61	0.663762199
60	0.605388786
59	0.583734132
58	0.58500312
57	0.57104426
56	0.53448924
55	0.498630117
54	0.440011093
53	0.396742722
52	0.363667183
51	0.357854403
50	0.338901464
49	0.307340523
48	0.277703531
47	0.266159841
46	0.28020057
45	0.289165351
44	0.293176988
43	0.279340934
42	0.284949039
41	0.273446284
40	0.263212515
39	0.263539996
38	
37	
36	
35	
34	
33	
32	
31	
30	
29	
28	
27	
26	
25	
24	
23	
22	
21	
20	
19	
18	
17	
16	
15	
14	
13	
12	
11	
10	
9	
8	
7	
6	
5	
4	
3	
2	
1	
0	
