# Supplementary material for: Hypoxia Tolerance of 10 Euphausiid Species in Relation to Vertical Temperature and Oxygen Gradients
Source: Front Physiol. 2020 Mar 24;11:248. doi: 10.3389/fphys.2020.00248 (PMC7107326; doi:10.3389/fphys.2020.00248)
Supplement: Supplementary file 1 [file Data_Sheet_1.ZIP › Supplemental_material_1/data sets/nc10_4.txt]

DO	MO2
95	
94	0.320948886
93	0.287896751
92	0.262670139
91	0.23901279
90	0.228514668
89	0.227202605
88	0.212570138
87	0.214630908
86	0.212671521
85	0.201851806
84	0.194811969
83	0.195356792
82	0.198057666
81	0.205086333
80	0.205407343
79	0.201255866
78	0.202502055
77	0.195365205
76	0.210022011
75	0.219892088
74	0.229397067
73	0.221440237
72	0.205125582
71	0.196928343
70	0.19532919
69	0.201127459
68	0.19115861
67	0.184960319
66	0.170805487
65	0.163334052
64	0.15682757
63	0.156501511
62	0.162289907
61	0.161753715
60	0.160180163
59	0.155811196
58	0.161124588
57	0.16369241
56	0.167204469
55	0.17224026
54	0.175559902
53	0.150871582
52	0.167482468
51	0.140949281
50	0.145121412
49	0.119570199
48	0.119672732
47	0.134355972
46	0.136036088
45	0.144111951
44	0.152779304
43	0.182894693
42	0.160438271
41	0.195212839
40	0.207198623
39	0.24873833
38	0.244463627
37	0.217693465
36	0.200220521
35	0.179369501
34	0.163604987
33	0.158682279
32	
31	
30	
29	
28	
27	
26	
25	
24	
23	
22	
21	
20	
19	
18	
17	
16	
15	
14	
13	
12	
11	
10	
9	
8	
7	
6	
5	
4	
3	
2	
1	
0	
