# Supplementary material for: Hypoxia Tolerance of 10 Euphausiid Species in Relation to Vertical Temperature and Oxygen Gradients
Source: Front Physiol. 2020 Mar 24;11:248. doi: 10.3389/fphys.2020.00248 (PMC7107326; doi:10.3389/fphys.2020.00248)
Supplement: Supplementary file 1 [file Data_Sheet_1.ZIP › Supplemental_material_1/data sets/ed20_2.txt]

DO	MO2
95	
94	
93	
92	
91	5.193
90	5.500
89	5.265
88	5.163
87	4.987
86	4.791
85	4.683
84	4.538
83	4.405
82	4.345
81	4.260
80	4.046
79	4.248
78	4.208
77	4.130
76	4.107
75	4.133
74	4.180
73	4.022
72	3.883
71	3.800
70	3.798
69	3.619
68	3.573
67	3.592
66	3.502
65	3.363
64	3.288
63	3.335
62	3.306
61	3.213
60	3.107
59	2.974
58	2.923
57	2.838
56	2.814
55	2.797
54	2.732
53	2.666
52	2.581
51	2.429
50	2.299
49	2.245
48	2.194
47	2.149
46	2.059
45	1.963
44	1.839
43	1.658
42	1.492
41	1.432
40	1.319
39	1.171
38	1.042
37	0.948
36	0.855
35	0.783
34	0.734
33	0.706
32	0.698
31	0.683
30	0.647
29	0.607
28	0.614
27	0.607
26	0.587
25	0.594
24	0.565
23	0.543
22	0.520
21	0.480
20	0.467
19	0.459
18	0.436
17	0.413
16	0.389
15	0.365
14	0.371
13	0.334
12	0.301
11	
10	
9	
8	
7	
6	
5	
4	
3	
2	
1	
0	
