# Supplementary material for: Hypoxia Tolerance of 10 Euphausiid Species in Relation to Vertical Temperature and Oxygen Gradients
Source: Front Physiol. 2020 Mar 24;11:248. doi: 10.3389/fphys.2020.00248 (PMC7107326; doi:10.3389/fphys.2020.00248)
Supplement: Supplementary file 1 [file Data_Sheet_1.ZIP › Supplemental_material_1/data sets/ts10_7.txt]

DO	MO2
95	
94	
93	
92	
91	
90	0.359595325
89	0.310264873
88	0.282016314
87	0.244098325
86	0.203114691
85	0.186132626
84	0.174646201
83	0.165637171
82	0.163378971
81	0.163291115
80	0.143617306
79	0.13879112
78	0.136304287
77	0.133317017
76	0.141856712
75	0.147032592
74	0.142956422
73	0.134823547
72	0.114030929
71	0.102261762
70	0.091217734
69	0.094687078
68	0.07951481
67	0.064887449
66	0.055716097
65	0.049700109
64	0.044561154
63	0.043709792
62	0.044092748
61	0.04425276
60	0.042428104
59	0.036274627
58	0.038059695
57	0.04224327
56	0.047421867
55	0.053044284
54	0.057974374
53	0.057776979
52	0.058803127
51	0.057440421
50	0.066933587
49	0.083141963
48	0.087869686
47	
46	
45	
44	
43	
42	
41	
40	
39	
38	
37	
36	
35	
34	
33	
32	
31	
30	
29	
28	
27	
26	
25	
24	
23	
22	
21	
20	
19	
18	
17	
16	
15	
14	
13	
12	
11	
10	
9	
8	
7	
6	
5	
4	
3	
2	
1	
0	
