# Supplementary material for: Hypoxia Tolerance of 10 Euphausiid Species in Relation to Vertical Temperature and Oxygen Gradients
Source: Front Physiol. 2020 Mar 24;11:248. doi: 10.3389/fphys.2020.00248 (PMC7107326; doi:10.3389/fphys.2020.00248)
Supplement: Supplementary file 1 [file Data_Sheet_1.ZIP › Supplemental_material_1/data sets/eh20_8.txt]

DO	MO2
95	
94	
93	
92	0.352917712
91	0.352044557
90	0.360325325
89	0.374078634
88	0.403357854
87	0.464193812
86	0.43917578
85	0.41701858
84	0.378814746
83	0.355437942
82	0.319109192
81	0.291627461
80	0.284204132
79	0.294506212
78	0.315098159
77	0.316342228
76	0.334691186
75	0.333580531
74	0.341098585
73	0.345042628
72	0.370383239
71	0.386720511
70	0.354758189
69	0.33544272
68	0.330661544
67	0.336115808
66	0.312277744
65	0.313356845
64	0.317295179
63	0.328938579
62	0.337019691
61	0.345717823
60	0.375029559
59	0.370681677
58	0.350761482
57	0.333709518
56	0.343224783
55	0.340115929
54	0.330337134
53	0.324935894
52	0.312914151
51	0.320263109
50	0.323699933
49	0.334533585
48	0.332530803
47	0.333074434
46	0.332513989
45	0.338870547
44	0.33632099
43	0.335988653
42	0.341115025
41	0.323583238
40	0.306587443
39	0.295349901
38	0.30195837
37	0.297925386
36	0.289286091
35	0.290275013
34	0.300659896
33	0.298973976
32	0.303050555
31	0.311801456
30	0.330054019
29	0.336171236
28	0.32853501
27	0.335464185
26	0.341122055
25	0.327233609
24	0.315142374
23	0.313567363
22	0.307137878
21	0.30970971
20	0.294397658
19	0.275406593
18	0.268706526
17	0.264266299
16	
15	
14	
13	
12	
11	
10	
9	
8	
7	
6	
5	
4	
3	
2	
1	
0	
