# Supplementary material for: Hypoxia Tolerance of 10 Euphausiid Species in Relation to Vertical Temperature and Oxygen Gradients
Source: Front Physiol. 2020 Mar 24;11:248. doi: 10.3389/fphys.2020.00248 (PMC7107326; doi:10.3389/fphys.2020.00248)
Supplement: Supplementary file 1 [file Data_Sheet_1.ZIP › Supplemental_material_1/data sets/eh15_1.txt]

DO	MO2
95	0.595977165
94	0.566444724
93	0.482959815
92	0.437668445
91	0.418336843
90	0.369233766
89	0.376520904
88	0.3300009
87	0.315282447
86	0.296539352
85	0.283321952
84	0.305532604
83	0.348040209
82	0.327128401
81	0.247700665
80	0.276901785
79	0.241949933
78	0.257268375
77	0.260934865
76	0.283434953
75	0.278164711
74	0.258139532
73	0.191043895
72	0.204248136
71	0.228482741
70	0.197036266
69	0.221916263
68	0.237699537
67	0.246479556
66	0.249975634
65	0.259123957
64	0.209834176
63	0.230337397
62	0.315832906
61	0.284393706
60	0.276011966
59	0.270975822
58	0.220296948
57	0.19950719
56	0.189174138
55	0.178188087
54	0.196771941
53	0.203908926
52	0.182916037
51	0.210494009
50	0.240518037
49	0.213881768
48	0.231533442
47	0.240074102
46	0.21786447
45	0.209732872
44	0.230025522
43	0.246657871
42	0.244100495
41	0.200517946
40	0.202606798
39	0.187565681
38	0.195103681
37	0.211990763
36	0.199377687
35	0.188461577
34	0.160334988
33	0.124570883
32	0.120811935
31	0.155020856
30	0.115058613
29	0.096410147
28	
27	
26	
25	
24	
23	
22	
21	
20	
19	
18	
17	
16	
15	
14	
13	
12	
11	
10	
9	
8	
7	
6	
5	
4	
3	
2	
1	
0	
