# Supplementary material for: Hypoxia Tolerance of 10 Euphausiid Species in Relation to Vertical Temperature and Oxygen Gradients
Source: Front Physiol. 2020 Mar 24;11:248. doi: 10.3389/fphys.2020.00248 (PMC7107326; doi:10.3389/fphys.2020.00248)
Supplement: Supplementary file 1 [file Data_Sheet_1.ZIP › Supplemental_material_1/data sets/ts10_3.txt]

DO	MO2
95	
94	
93	
92	
91	
90	
89	
88	
87	
86	
85	0.338227737
84	0.326886573
83	0.319060646
82	0.317240079
81	0.312763052
80	0.301885177
79	0.301552112
78	0.29874253
77	0.295141299
76	0.292997803
75	0.295276635
74	0.291728503
73	0.29703841
72	0.293142949
71	0.296006387
70	0.307383808
69	0.302333819
68	0.29952177
67	0.303183134
66	0.29841499
65	0.29655723
64	0.297936435
63	0.289746802
62	0.29158665
61	0.282782578
60	0.269965334
59	0.26349465
58	0.260505226
57	0.25349925
56	0.244035989
55	0.230382483
54	0.224810415
53	0.219580732
52	0.214174041
51	0.215271539
50	0.211610411
49	0.205764641
48	0.201868054
47	0.196204876
46	0.198572959
45	0.199168829
44	0.197552852
43	0.194796247
42	0.193511547
41	0.18730816
40	0.183791465
39	0.182166116
38	0.180933778
37	0.178541907
36	0.170163198
35	0.166449756
34	
33	
32	
31	
30	
29	
28	
27	
26	
25	
24	
23	
22	
21	
20	
19	
18	
17	
16	
15	
14	
13	
12	
11	
10	
9	
8	
7	
6	
5	
4	
3	
2	
1	
0	
