# Supplementary material for: Hypoxia Tolerance of 10 Euphausiid Species in Relation to Vertical Temperature and Oxygen Gradients
Source: Front Physiol. 2020 Mar 24;11:248. doi: 10.3389/fphys.2020.00248 (PMC7107326; doi:10.3389/fphys.2020.00248)
Supplement: Supplementary file 1 [file Data_Sheet_1.ZIP › Supplemental_material_1/data sets/ed20_6.txt]

DO	MO2
95	
94	
93	
92	
91	
90	
89	
88	
87	
86	
85	4.150
84	4.059
83	4.228
82	4.001
81	3.866
80	3.739
79	3.744
78	3.716
77	3.621
76	3.732
75	3.857
74	3.949
73	3.863
72	3.899
71	4.001
70	4.038
69	3.933
68	3.893
67	3.783
66	3.567
65	3.376
64	3.183
63	3.065
62	2.832
61	2.677
60	2.556
59	2.483
58	2.371
57	2.274
56	2.223
55	2.103
54	2.032
53	1.949
52	1.913
51	1.877
50	1.808
49	1.769
48	1.732
47	1.729
46	1.659
45	1.331
44	1.039
43	0.862
42	0.800
41	0.665
40	0.495
39	0.356
38	0.217
37	0.161
36	0.144
35	0.140
34	0.151
33	
32	
31	
30	
29	
28	
27	
26	
25	
24	
23	
22	
21	
20	
19	
18	
17	
16	
15	
14	
13	
12	
11	
10	
9	
8	
7	
6	
5	
4	
3	
2	
1	
0	
