# Supplementary material for: Hypoxia Tolerance of 10 Euphausiid Species in Relation to Vertical Temperature and Oxygen Gradients
Source: Front Physiol. 2020 Mar 24;11:248. doi: 10.3389/fphys.2020.00248 (PMC7107326; doi:10.3389/fphys.2020.00248)
Supplement: Supplementary file 1 [file Data_Sheet_1.ZIP › Supplemental_material_1/data sets/em8_1.txt]

DO	MO2
95	
94	
93	
92	
91	
90	
89	
88	
87	0.185
86	0.169
85	0.155
84	0.144
83	0.134
82	0.126
81	0.116
80	0.108
79	0.099
78	0.091
77	0.084
76	0.077
75	0.072
74	0.067
73	0.064
72	0.060
71	0.056
70	0.053
69	0.052
68	0.050
67	0.048
66	0.049
65	0.048
64	0.048
63	0.051
62	0.052
61	0.054
60	0.056
59	0.056
58	0.054
57	0.051
56	0.049
55	0.040
54	0.032
53	0.023
52	0.012
51	0.000
50	0.002
49	0.006
48	0.012
47	0.019
46	0.022
45	0.027
44	0.032
43	0.036
42	0.041
41	0.051
40	0.050
39	0.028
38	0.000
37	0.033
36	0.051
35	0.060
34	
33	
32	
31	
30	
29	
28	
27	
26	
25	
24	
23	
22	
21	
20	
19	
18	
17	
16	
15	
14	
13	
12	
11	
10	
9	
8	
7	
6	
5	
4	
3	
2	
1	
0	
