# Supplementary material for: Hypoxia Tolerance of 10 Euphausiid Species in Relation to Vertical Temperature and Oxygen Gradients
Source: Front Physiol. 2020 Mar 24;11:248. doi: 10.3389/fphys.2020.00248 (PMC7107326; doi:10.3389/fphys.2020.00248)
Supplement: Supplementary file 1 [file Data_Sheet_1.ZIP › Supplemental_material_1/data sets/el20_1.txt]

DO	MO2
95	
94	
93	
92	
91	
90	
89	
88	
87	
86	
85	
84	
83	
82	24.030
81	24.322
80	24.523
79	25.844
78	24.568
77	23.403
76	24.115
75	23.781
74	24.574
73	25.509
72	24.965
71	24.215
70	24.292
69	24.220
68	26.535
67	26.207
66	24.126
65	24.246
64	24.071
63	23.938
62	23.475
61	22.685
60	21.559
59	19.521
58	19.335
57	19.864
56	20.389
55	19.480
54	19.168
53	18.492
52	18.333
51	19.178
50	20.344
49	21.607
48	21.390
47	20.175
46	19.857
45	19.310
44	18.548
43	18.459
42	18.245
41	17.369
40	16.186
39	15.732
38	15.221
37	15.209
36	14.789
35	15.005
34	15.399
33	15.548
32	15.143
31	14.810
30	14.532
29	14.006
28	13.739
27	13.375
26	12.965
25	12.352
24	12.051
23	11.032
22	10.647
21	10.328
20	9.690
19	9.481
18	8.774
17	8.433
16	8.169
15	7.682
14	7.117
13	7.088
12	6.775
11	6.407
10	6.324
9	5.886
8	5.740
7	5.408
6	
5	
4	
3	
2	
1	
0	
