# Supplementary material for: Hypoxia Tolerance of 10 Euphausiid Species in Relation to Vertical Temperature and Oxygen Gradients
Source: Front Physiol. 2020 Mar 24;11:248. doi: 10.3389/fphys.2020.00248 (PMC7107326; doi:10.3389/fphys.2020.00248)
Supplement: Supplementary file 1 [file Data_Sheet_1.ZIP › Supplemental_material_1/data sets/nc10_1.txt]

DO	MO2
95	
94	
93	
92	
91	
90	0.27
89	0.25
88	0.23
87	0.23
86	0.22
85	0.22
84	0.22
83	0.23
82	0.22
81	0.22
80	0.23
79	0.23
78	0.23
77	0.23
76	0.24
75	0.24
74	0.24
73	0.23
72	0.24
71	0.24
70	0.24
69	0.25
68	0.25
67	0.26
66	0.25
65	0.25
64	0.25
63	0.25
62	0.25
61	0.24
60	0.24
59	0.23
58	0.23
57	0.22
56	0.22
55	0.22
54	0.22
53	0.22
52	0.21
51	0.21
50	0.21
49	0.21
48	0.20
47	0.21
46	0.22
45	0.22
44	0.22
43	0.23
42	0.23
41	0.24
40	0.24
39	0.24
38	0.24
37	
36	
35	
34	
33	
32	
31	
30	
29	
28	
27	
26	
25	
24	
23	
22	
21	
20	
19	
18	
17	
16	
15	
14	
13	
12	
11	
10	
9	
8	
7	
6	
5	
4	
3	
2	
1	
0	
