# Supplementary material for: Hypoxia Tolerance of 10 Euphausiid Species in Relation to Vertical Temperature and Oxygen Gradients
Source: Front Physiol. 2020 Mar 24;11:248. doi: 10.3389/fphys.2020.00248 (PMC7107326; doi:10.3389/fphys.2020.00248)
Supplement: Supplementary file 1 [file Data_Sheet_1.ZIP › Supplemental_material_1/data sets/ed20_7.txt]

DO	MO2
95	
94	
93	
92	
91	
90	
89	
88	
87	
86	
85	
84	
83	4.956
82	4.798
81	4.388
80	4.003
79	3.804
78	3.623
77	3.380
76	3.280
75	3.110
74	3.081
73	3.040
72	3.013
71	2.980
70	2.995
69	2.956
68	2.924
67	2.968
66	2.873
65	2.795
64	2.744
63	2.638
62	2.536
61	2.444
60	2.396
59	2.350
58	2.312
57	2.253
56	2.180
55	2.199
54	2.121
53	2.078
52	2.066
51	2.054
50	2.003
49	1.946
48	1.880
47	1.905
46	1.951
45	1.863
44	1.751
43	1.649
42	1.523
41	1.413
40	1.319
37	1.322
36	1.265
35	1.257
34	1.249
33	1.279
32	1.306
31	1.347
30	1.354
27	1.235
26	1.134
25	1.021
24	0.927
23	0.823
22	0.744
21	0.676
20	0.636
19	0.604
18	0.595
17	0.588
16	0.568
15	0.556
14	0.564
13	0.588
12	0.610
11	
10	
9	
8	
7	
6	
5	
4	
3	
2	
1	
0	
