# Supplementary material for: Hypoxia Tolerance of 10 Euphausiid Species in Relation to Vertical Temperature and Oxygen Gradients
Source: Front Physiol. 2020 Mar 24;11:248. doi: 10.3389/fphys.2020.00248 (PMC7107326; doi:10.3389/fphys.2020.00248)
Supplement: Supplementary file 1 [file Data_Sheet_1.ZIP › Supplemental_material_1/data sets/ts10_2.txt]

DO	MO2
95	
94	
93	
92	
91	
90	
89	
88	0.196004923
87	0.206970036
86	0.22572662
85	0.258268552
84	0.265047753
83	0.267683707
82	0.274293231
81	0.273465247
80	0.259396676
79	0.252796191
78	0.238174598
77	0.234686109
76	0.229426619
75	0.219627824
74	0.214005914
73	0.212184109
72	0.199854974
71	0.189272596
70	0.180802571
69	0.165157244
68	0.158873647
67	0.158615082
66	0.160639097
65	0.160460114
64	0.164702163
63	0.160479567
62	0.158276176
61	0.158598956
60	0.167632276
59	0.181293425
58	0.194917614
57	0.188537504
56	0.181641489
55	0.17334891
54	0.165283577
53	0.167127313
52	0.169919843
51	0.172581263
50	0.166904701
49	0.161628044
48	0.153596384
47	0.150187437
46	0.15030519
45	0.152084861
44	0.152173293
43	0.146120487
42	0.140027554
41	0.136446247
40	0.132727919
39	0.132580633
38	0.129858705
37	0.127685086
36	0.122754117
35	0.118313133
34	0.118120508
33	0.11611904
32	0.114930096
31	0.113017109
30	0.112297545
29	0.108389915
28	0.107199267
27	0.105689888
26	0.104182568
25	0.103167087
24	0.097523701
23	
22	
21	
20	
19	
18	
17	
16	
15	
14	
13	
12	
11	
10	
9	
8	
7	
6	
5	
4	
3	
2	
1	
0	
