# Supplementary material for: Hypoxia Tolerance of 10 Euphausiid Species in Relation to Vertical Temperature and Oxygen Gradients
Source: Front Physiol. 2020 Mar 24;11:248. doi: 10.3389/fphys.2020.00248 (PMC7107326; doi:10.3389/fphys.2020.00248)
Supplement: Supplementary file 1 [file Data_Sheet_1.ZIP › Supplemental_material_1/data sets/eh20_9.txt]

DO	MO2
95	0.485820645
94	0.48029623
93	0.480490026
92	0.45847468
91	0.445071797
90	0.423820792
89	0.424888072
88	0.408838494
87	0.42119212
86	0.412413469
85	0.421330882
84	0.418656485
83	0.43824314
82	0.4284409
81	0.422747456
80	0.460072597
79	0.473555881
78	0.462455169
77	0.465333933
76	0.484870342
75	0.493024425
74	0.496198059
73	0.450178648
72	0.439519767
71	0.448003173
70	0.418401385
69	0.404475151
68	0.418614645
67	0.424648094
66	0.41058015
65	0.397637982
64	0.388323551
63	0.417019533
62	0.431164956
61	0.428572048
60	0.442205564
59	0.444320962
58	0.431488335
57	0.428967218
56	0.438728335
55	0.453734566
54	0.459841125
53	0.427626859
52	0.423026653
51	0.434679439
50	0.436669381
49	0.432856116
48	0.449315026
47	0.465333207
46	0.484530843
45	0.446447074
44	0.437565649
43	0.454750955
42	0.462472464
41	0.436084343
40	0.413538191
39	0.387099761
38	0.384426085
37	0.369586233
36	0.355229146
35	0.374054466
34	0.375564085
33	0.365538144
32	0.353688837
31	0.359202127
30	0.344484051
29	0.363792431
28	0.339311189
27	0.327626147
26	0.329071317
25	0.314012791
24	0.294869766
23	
22	
21	
20	
19	
18	
17	
16	
15	
14	
13	
12	
11	
10	
9	
8	
7	
6	
5	
4	
3	
2	
1	
0	
