# Supplementary material for: Hypoxia Tolerance of 10 Euphausiid Species in Relation to Vertical Temperature and Oxygen Gradients
Source: Front Physiol. 2020 Mar 24;11:248. doi: 10.3389/fphys.2020.00248 (PMC7107326; doi:10.3389/fphys.2020.00248)
Supplement: Supplementary file 1 [file Data_Sheet_1.ZIP › Supplemental_material_1/data sets/eh15_2.txt]

DO	MO2
95	0.226528799
94	0.205163803
93	0.201734211
92	0.142039961
91	0.161753463
90	0.16979108
89	0.17826559
88	0.157336962
87	0.167157713
86	0.15596833
85	0.181626826
84	0.198473598
83	0.196777175
82	0.259043647
81	0.261245182
80	0.243008361
79	0.228522292
78	0.253713643
77	0.230991781
76	0.25223318
75	0.231646924
74	0.214539113
73	0.204239591
72	0.178518995
71	0.141060336
70	0.132245352
69	0.134779089
68	0.151838471
67	0.163015759
66	0.165790558
65	0.170167413
64	0.172125706
63	0.17377262
62	0.18913662
61	0.24299221
60	0.261600671
59	0.33722895
58	0.283632284
57	0.265491623
56	0.261417791
55	0.262787931
54	0.281921423
53	0.276519441
52	0.287280001
51	0.288787219
50	0.286131136
49	0.281997355
48	0.202627285
47	0.197966648
46	0.167240128
45	0.184021179
44	0.192517574
43	0.182329026
42	0.18259318
41	0.177765111
40	0.177845321
39	0.183139436
38	0.23589049
37	0.235855929
36	0.305212298
35	0.260858272
34	0.213309574
33	0.167338951
32	0.148770703
31	0.158864498
30	0.162057377
29	0.162318797
28	0.158639335
27	0.158249495
26	0.154762739
25	0.141066517
24	0.138205905
23	0.159585761
22	0.173478249
21	0.146306087
20	0.130884896
19	
18	
17	
16	
15	
14	
13	
12	
11	
10	
9	
8	
7	
6	
5	
4	
3	
2	
1	
0	
