# Supplementary material for: Hypoxia Tolerance of 10 Euphausiid Species in Relation to Vertical Temperature and Oxygen Gradients
Source: Front Physiol. 2020 Mar 24;11:248. doi: 10.3389/fphys.2020.00248 (PMC7107326; doi:10.3389/fphys.2020.00248)
Supplement: Supplementary file 1 [file Data_Sheet_1.ZIP › Supplemental_material_1/data sets/ed20_5.txt]

DO	MO2
95	
94	
93	
92	
91	
90	
89	
88	
87	
86	2.576
85	2.453
84	2.397
83	2.493
82	2.455
81	2.255
80	2.404
79	2.340
78	2.247
77	2.207
76	2.343
75	2.559
74	2.597
73	2.502
72	2.537
71	2.542
70	2.375
69	2.296
68	2.269
67	1.997
66	1.742
65	1.645
64	1.642
63	1.704
62	1.717
61	1.796
60	1.800
59	1.784
58	1.807
57	1.955
56	2.059
55	1.945
54	1.880
53	1.812
52	1.736
51	1.654
50	1.608
49	1.588
48	1.510
47	1.455
46	1.454
45	1.458
44	1.465
43	1.479
42	1.483
41	1.483
40	1.432
39	1.362
38	1.326
37	1.296
36	1.245
35	1.240
34	1.220
33	1.151
32	1.074
31	0.983
30	0.898
29	0.796
28	0.685
27	0.585
26	0.490
25	0.420
24	0.361
23	0.318
22	0.286
21	0.250
20	0.230
19	0.213
18	0.198
17	0.188
16	0.184
15	0.170
14	
13	
12	
11	
10	
9	
8	
7	
6	
5	
4	
3	
2	
1	
0	
