# Supplementary material for: Hypoxia Tolerance of 10 Euphausiid Species in Relation to Vertical Temperature and Oxygen Gradients
Source: Front Physiol. 2020 Mar 24;11:248. doi: 10.3389/fphys.2020.00248 (PMC7107326; doi:10.3389/fphys.2020.00248)
Supplement: Supplementary file 1 [file Data_Sheet_1.ZIP › Supplemental_material_1/data sets/nc10_3.txt]

DO	MO2
95	
94	
93	
92	
91	
90	0.305840864
89	0.287975257
88	0.280837278
87	0.277553501
86	0.267939072
85	0.255482924
84	0.251205543
83	0.246439178
82	0.244240864
81	0.236659616
80	0.241161515
79	0.239356501
78	0.233650163
77	0.23216674
76	0.230816632
75	0.238895314
74	0.244143389
73	0.252238786
72	0.263089764
71	0.270623031
70	0.265329321
69	0.264428431
68	0.265450196
67	0.264422116
66	0.26715977
65	0.26123209
64	0.263259916
63	0.257208774
62	0.246498095
61	0.237689371
60	0.235403325
59	0.233239888
58	0.244933165
57	0.254728118
56	0.248792148
55	0.239004563
54	0.230893806
53	0.229773612
52	0.242512447
51	0.254283198
50	0.257374027
49	0.26264972
48	0.258297252
47	0.242075853
46	0.24931484
45	0.267519212
44	0.27029046
43	0.266223997
42	0.252192092
41	0.240724885
40	0.242526075
39	0.242260632
38	0.248594252
37	0.248827075
36	0.251303358
35	0.249733888
34	0.249800968
33	0.24439024
32	0.228949765
31	0.230174667
30	0.231358919
29	0.234233575
28	0.219261436
27	0.221645402
26	
25	
24	
23	
22	
21	
20	
19	
18	
17	
16	
15	
14	
13	
12	
11	
10	
9	
8	
7	
6	
5	
4	
3	
2	
1	
0	
