# Supplementary material for: Hypoxia Tolerance of 10 Euphausiid Species in Relation to Vertical Temperature and Oxygen Gradients
Source: Front Physiol. 2020 Mar 24;11:248. doi: 10.3389/fphys.2020.00248 (PMC7107326; doi:10.3389/fphys.2020.00248)
Supplement: Supplementary file 1 [file Data_Sheet_1.ZIP › Supplemental_material_1/data sets/el20_3.txt]

DO	MO2
95	
94	
93	
92	
91	
90	
89	
88	
87	
86	7.269674421
85	7.870749342
84	8.069698054
83	7.634602977
82	7.078361017
81	6.751804777
80	6.910932422
79	7.09202626
78	7.407932225
77	7.819494892
76	8.273815282
75	8.477854199
74	9.026852406
73	9.259357317
72	9.247532378
71	8.69837755
70	7.797802787
69	7.785742916
68	7.573833759
67	7.506956294
66	7.201191584
65	7.066066214
64	7.049346848
63	6.963792245
62	6.828940963
61	6.950440245
60	7.159608523
59	6.818212377
58	6.456651187
57	6.253395379
56	6.147910665
55	5.859100254
54	5.546091791
53	5.264955843
52	5.017767648
51	4.774494996
50	4.400012516
49	4.051215995
48	3.744863953
47	3.35808667
46	2.940846467
45	2.610335529
44	2.278219218
43	1.997200737
42	1.792887732
41	1.625459137
40	1.477608254
39	1.351919341
38	1.249371285
37	1.16640094
36	1.088285868
35	1.025950432
34	0.963301753
33	0.896659221
32	0.833736454
31	0.784165686
30	0.751431751
29	0.753781077
28	0.752763036
27	0.876220089
26	1.065888965
25	1.175171755
24	
23	
22	
21	
20	
19	
18	
17	
16	
15	
14	
13	
12	
11	
10	
9	
8	
7	
6	
5	
4	
3	
2	
1	
0	
