# Supplementary material for: Hypoxia Tolerance of 10 Euphausiid Species in Relation to Vertical Temperature and Oxygen Gradients
Source: Front Physiol. 2020 Mar 24;11:248. doi: 10.3389/fphys.2020.00248 (PMC7107326; doi:10.3389/fphys.2020.00248)
Supplement: Supplementary file 1 [file Data_Sheet_1.ZIP › Supplemental_material_1/data sets/em8_2.txt]

DO	MO2
95	
94	
93	0.171718535
92	0.158384802
91	0.153151001
90	0.1496618
89	0.139941883
88	0.129931199
87	0.12046051
86	0.107832926
85	0.09611918
84	0.092837669
83	0.086939258
82	0.083657748
81	0.079960856
80	0.078714713
79	0.075807045
78	0.075516279
77	0.074311674
76	0.078174717
75	0.07900548
74	0.072650149
73	0.068994796
72	0.06911941
71	0.069493253
70	0.070365553
69	0.072733225
68	0.074851669
67	0.080833156
66	0.086814644
65	0.088351554
64	0.094125351
63	0.098653004
62	0.092588441
61	0.089930002
60	0.084114667
59	0.07352245
58	0.044570389
57	0.005150725
56	0.016989086
55	0.028619756
54	0.022305963
53	0.016989086
52	0.009055307
51	0.002284596
50	0.008847617
49	0.013292194
48	0.026625927
47	0.04257656
46	0.064176375
45	0.048682661
44	0.017487543
43	0.009595303
42	0.042161179
41	0.043033479
40	0.058277964
39	0.063179461
38	
37	
36	
35	
34	
33	
32	
31	
30	
29	
28	
27	
26	
25	
24	
23	
22	
21	
20	
19	
18	
17	
16	
15	
14	
13	
12	
11	
10	
9	
8	
7	
6	
5	
4	
3	
2	
1	
0	
