# Supplementary material for: Hypoxia Tolerance of 10 Euphausiid Species in Relation to Vertical Temperature and Oxygen Gradients
Source: Front Physiol. 2020 Mar 24;11:248. doi: 10.3389/fphys.2020.00248 (PMC7107326; doi:10.3389/fphys.2020.00248)
Supplement: Supplementary file 1 [file Data_Sheet_1.ZIP › Supplemental_material_1/data sets/em8_3.txt]

DO	MO2
95	
94	
93	
92	
91	
90	
89	
88	0.12220681
87	0.103344363
86	0.088178788
85	0.076205965
84	0.075365767
83	0.073601351
82	0.072215024
81	0.06952639
80	0.069358351
79	0.067383885
78	0.065871529
77	0.068602173
76	0.071416836
75	0.076331995
74	0.070660658
73	0.067467905
72	0.065577459
71	0.062342697
70	0.057931657
69	0.032851745
68	0.024827853
67	0.03482621
66	0.04814335
65	0.062216667
64	0.088178788
63	0.09582459
62	0.084607946
61	0.101874016
60	0.092715857
59	0.082507451
58	0.064695252
57	0.004999179
56	0.049781736
55	0.075995916
54	0.068182074
53	0.044614518
52	0.009410218
51	0.003444812
50	0.011636743
49	0.041421765
48	0.047051092
47	0.051168063
46	0.098303174
45	0.116829542
44	0.049487666
43	0.009116149
42	0.042093923
41	0.072635123
40	0.103218333
39	0.076416015
38	0.062216667
37	0.031969537
36	
35	
34	
33	
32	
31	
30	
29	
28	
27	
26	
25	
24	
23	
22	
21	
20	
19	
18	
17	
16	
15	
14	
13	
12	
11	
10	
9	
8	
7	
6	
5	
4	
3	
2	
1	
0	
