# Supplementary material for: Hypoxia Tolerance of 10 Euphausiid Species in Relation to Vertical Temperature and Oxygen Gradients
Source: Front Physiol. 2020 Mar 24;11:248. doi: 10.3389/fphys.2020.00248 (PMC7107326; doi:10.3389/fphys.2020.00248)
Supplement: Supplementary file 1 [file Data_Sheet_1.ZIP › Supplemental_material_1/data sets/el20_2.txt]

DO	MO2
95	22.72125982
94	26.1690275
93	26.31694964
92	27.35850449
91	27.10936244
90	26.83597335
89	27.26018202
88	28.18202668
87	28.55789379
86	27.1914821
85	27.60692218
84	27.79262547
83	28.41500405
82	26.59495176
81	26.01790292
80	25.93105586
79	25.06552072
78	24.03105699
77	23.64371448
76	23.46285298
75	22.78412673
74	21.68580486
73	21.46090983
72	21.90231254
71	20.67345319
70	19.86579069
69	20.15317138
68	19.82968701
67	19.59064789
66	19.20551659
65	18.86499068
64	18.7449755
63	18.20021791
62	17.10963526
61	17.17440838
60	16.77787793
59	15.28622803
58	15.25740609
57	14.37033075
56	13.81074283
55	13.4983145
54	12.57871916
53	12.04181517
52	12.04166268
51	11.49762945
50	10.91234577
49	10.98409563
48	10.42706203
47	10.3603827
46	9.858819903
45	9.499041238
44	9.197135203
43	8.778263932
42	8.29866071
41	8.022374179
40	7.822145553
39	7.424318874
38	7.159202753
37	6.827292924
36	6.549328926
35	6.235985613
34	6.03141082
33	5.910061293
32	5.793362925
31	5.993324682
30	6.321765203
29	6.741780203
28	6.996831519
27	7.206362466
26	7.485241446
25	7.728664861
24	8.017341777
23	8.246582967
22	8.525461947
21	8.614024609
20	8.59793617
19	8.394390733
18	8.211851764
17	
16	
15	
14	
13	
12	
11	
10	
9	
8	
7	
6	
5	
4	
3	
2	
1	
0	
