# Supplementary material for: Hypoxia Tolerance of 10 Euphausiid Species in Relation to Vertical Temperature and Oxygen Gradients
Source: Front Physiol. 2020 Mar 24;11:248. doi: 10.3389/fphys.2020.00248 (PMC7107326; doi:10.3389/fphys.2020.00248)
Supplement: Supplementary file 1 [file Data_Sheet_1.ZIP › Supplemental_material_1/data sets/nc10_2.txt]

DO	MO2
95	
94	
93	
92	
91	
90	
89	
88	
87	
86	0.427387263
85	0.411886856
84	0.37684127
83	0.36534554
82	0.365359146
81	0.357691184
80	0.346315451
79	0.343551298
78	0.333303619
77	0.33665536
76	0.327882602
75	0.337459119
74	0.348132985
73	0.342730528
72	0.335164229
71	0.336761091
70	0.334372508
69	0.336724331
68	0.338348794
67	0.329346226
66	0.325680775
65	0.313279492
64	0.310277149
63	0.308622448
62	0.307647168
61	0.297597416
60	0.293636266
59	0.287215594
58	0.283214132
57	0.289561672
56	0.289774
55	0.293161722
54	0.281942122
53	0.289333338
52	0.286760327
51	0.295927053
50	0.296483033
49	0.304749621
48	0.310166388
47	0.301712929
46	0.305648871
45	0.299397618
44	0.304635131
43	0.294415286
42	0.286784939
41	0.284890245
40	0.286069232
39	0.28076747
38	0.277429266
37	0.283506741
36	0.270289205
35	0.257488966
34	0.258084012
33	0.258691372
32	0.264760776
31	0.25643414
30	0.250826044
29	0.241998463
28	0.231616035
27	0.222227603
26	0.224999491
25	0.24261753
24	0.2470814
23	0.245117823
22	0.240509755
21	0.23558167
20	0.229525697
19	0.23736068
18	0.25453484
17	0.2507948
16	0.241705953
15	0.221291415
14	0.211536208
13	0.201583447
12	0.190698266
11	0.182604657
10	0.17567458
9	0.149417814
8	0.128786356
7	0.108569544
6	0.10743391
5	0.099588724
4	0.08731998
3	
2	
1	
0	
