# Supplementary material for: Hypoxia Tolerance of 10 Euphausiid Species in Relation to Vertical Temperature and Oxygen Gradients
Source: Front Physiol. 2020 Mar 24;11:248. doi: 10.3389/fphys.2020.00248 (PMC7107326; doi:10.3389/fphys.2020.00248)
Supplement: Supplementary file 1 [file Data_Sheet_1.ZIP › Supplemental_material_1/data sets/ed20_4.txt]

DO	MO2
95	1.055
94	1.029
93	1.026
92	0.992
91	0.853
90	0.818
89	0.798
88	0.738
87	0.680
86	0.658
85	0.610
84	0.568
83	0.550
82	0.557
81	0.588
80	0.586
79	0.565
78	0.601
77	0.623
76	0.589
75	0.561
74	0.539
73	0.519
72	0.406
71	0.355
70	0.328
69	0.319
68	0.285
67	0.261
66	0.272
65	0.258
64	0.262
63	0.242
62	0.285
61	0.271
60	0.260
59	0.243
58	0.253
57	0.229
56	0.218
55	0.228
54	0.211
53	0.198
52	0.193
51	0.194
48	0.083
47	0.097
46	0.085
45	0.079
44	0.079
43	0.080
42	0.057
41	0.056
38	0.132
37	0.124
36	0.122
35	0.115
34	0.119
33	0.112
32	0.123
31	0.132
30	0.119
29	0.115
28	0.117
27	0.125
26	
25	
24	
23	
22	
21	
20	
19	
18	
17	
16	
15	
14	
13	
12	
11	
10	
9	
8	
7	
6	
5	
4	
3	
2	
1	
0	
