# Supplementary material for: Hypoxia Tolerance of 10 Euphausiid Species in Relation to Vertical Temperature and Oxygen Gradients
Source: Front Physiol. 2020 Mar 24;11:248. doi: 10.3389/fphys.2020.00248 (PMC7107326; doi:10.3389/fphys.2020.00248)
Supplement: Supplementary file 1 [file Data_Sheet_1.ZIP › Supplemental_material_1/data sets/ts10_1.txt]

DO	MO2
95	
94	
93	
92	
91	
90	
89	
88	
87	
86	
85	0.223125042
84	0.250480819
83	0.277790957
82	0.27750364
81	0.265124269
80	0.247405084
79	0.239563716
78	0.23385132
77	0.21735916
76	0.242946763
75	0.250776052
74	0.226837869
73	0.217182356
72	0.205434358
71	0.188974718
70	0.179546116
69	0.171934199
68	0.162111632
67	0.148964511
66	0.137816528
65	0.135146792
64	0.137650956
63	0.131147737
62	0.129076412
61	0.138766743
60	0.141792456
59	0.146198168
58	0.159436877
57	0.17671307
56	0.181588895
55	0.172500298
54	0.161655854
53	0.151256322
52	0.151860122
51	0.146821352
50	0.146359128
49	0.137678128
48	0.130400717
47	0.129537767
46	0.126749411
45	0.132295904
44	0.12721443
43	0.129199316
42	0.129764658
41	0.121377698
40	0.112841617
39	0.113167266
38	0.114105033
37	0.112887311
36	0.117286541
35	0.120505442
34	0.129122873
33	0.137126845
32	0.13611364
31	0.152705023
30	0.175066423
29	0.186753161
28	0.200720704
27	0.201948695
26	0.202021764
25	0.201018599
24	0.192706125
23	0.185270164
22	0.191326041
21	0.18043151
20	0.181924435
19	0.182902291
18	0.169468773
17	0.169021743
16	0.160212811
15	0.141334168
14	0.143362687
13	0.146845019
12	0.141978972
11	0.138376188
10	0.126134116
9	0.118644116
8	0.112601758
7	0.104458871
6	0.102144608
5	0.104979816
4	0.101785431
3	0.094599538
2	0.086589785
1	0.078483285
0	0.062147513
