# Supplementary material for: Hypoxia Tolerance of 10 Euphausiid Species in Relation to Vertical Temperature and Oxygen Gradients
Source: Front Physiol. 2020 Mar 24;11:248. doi: 10.3389/fphys.2020.00248 (PMC7107326; doi:10.3389/fphys.2020.00248)
Supplement: Supplementary file 1 [file Data_Sheet_1.ZIP › Supplemental_material_1/data sets/eh15_3.txt]

DO	MO2
95	
94	0.166691422
93	0.146369948
92	0.15694794
91	0.154051959
90	0.143535697
89	0.157769268
88	0.149367672
87	0.179767743
86	0.204863587
85	0.262074098
84	0.278284671
83	0.335654408
82	0.404590395
81	0.472375786
80	0.656990073
79	0.55654082
78	0.631577366
77	0.437456282
76	0.444714865
75	0.368010468
74	0.368729712
73	0.316744159
72	0.331697915
71	0.309454563
70	0.307333611
69	0.332554732
68	0.288843115
67	0.466188002
66	0.375394566
65	0.337236772
64	0.228210752
63	0.305731624
62	0.23151164
61	0.217082365
60	0.237474168
59	0.247873701
58	0.269114365
57	0.254746494
56	0.252678029
55	0.254338013
54	0.326785146
53	0.299691051
52	0.344329535
51	0.360694743
50	0.259320767
49	0.243815043
48	0.248720465
47	0.253900612
46	0.246451686
45	0.227127848
44	0.225731125
43	
42	
41	
40	
39	
38	
37	
36	
35	
34	
33	
32	
31	
30	
29	
28	
27	
26	
25	
24	
23	
22	
21	
20	
19	
18	
17	
16	
15	
14	
13	
12	
11	
10	
9	
8	
7	
6	
5	
4	
3	
2	
1	
0	
