# Supplementary material for: Hypoxia Tolerance of 10 Euphausiid Species in Relation to Vertical Temperature and Oxygen Gradients
Source: Front Physiol. 2020 Mar 24;11:248. doi: 10.3389/fphys.2020.00248 (PMC7107326; doi:10.3389/fphys.2020.00248)
Supplement: Supplementary file 1 [file Data_Sheet_1.ZIP › Supplemental_material_1/data sets/ti2_3.txt]

DO	MO2
95	
94	
93	0.162872755
92	0.156504451
91	0.155427937
90	0.148165301
89	0.142406779
88	0.145354108
87	0.149481937
86	0.143390566
85	0.138930661
84	0.130801552
83	0.127813078
82	0.124866534
81	0.124696549
80	0.122302462
79	0.11985776
78	0.111677118
77	0.110845166
76	0.10502103
75	0.10290358
74	0.108007878
73	0.109116839
72	0.106204152
71	0.107156442
70	0.106432956
69	0.106429266
68	0.107040648
67	0.103811056
66	0.109909997
65	0.113272359
64	0.103861656
63	0.097645517
62	0.095408791
61	0.092339002
60	0.093625454
59	0.098660887
58	0.101107434
57	0.105635085
56	0.103527282
55	0.099830798
54	0.102099545
53	0.105298685
52	0.112587867
51	0.120930586
50	0.1211358
49	0.114067612
48	0.107564634
47	0.1072699
46	0.105226263
45	0.107089287
44	0.104929338
43	0.106266703
42	0.104215522
41	0.102227862
40	0.099332272
39	0.100974446
38	0.106553531
37	0.104453995
36	0.105035273
35	0.103165398
34	0.101401114
33	0.099832775
32	0.094340111
31	0.089552479
30	0.092644059
29	0.094066866
28	0.092489576
27	0.090319981
26	0.084715405
25	0.08204999
24	0.083159563
23	0.079895815
22	0.079958601
21	0.078627557
20	0.071680851
19	0.063894081
18	0.048093923
17	0.027555966
16	0.016419658
15	
14	
13	
12	
11	
10	
9	
8	
7	
6	
5	
4	
3	
2	
1	
0	
