# Supplementary material for: Hypoxia Tolerance of 10 Euphausiid Species in Relation to Vertical Temperature and Oxygen Gradients
Source: Front Physiol. 2020 Mar 24;11:248. doi: 10.3389/fphys.2020.00248 (PMC7107326; doi:10.3389/fphys.2020.00248)
Supplement: Supplementary file 1 [file Data_Sheet_1.ZIP › Supplemental_material_1/data sets/es4_9.txt]

DO	MO2
95	0.235212992
94	0.220422347
93	0.215971243
92	0.209155491
91	0.209943708
90	0.208645469
89	0.20660538
88	0.197517711
87	0.195570353
86	0.187780922
85	0.184952617
84	0.185462639
83	0.184998983
82	0.179342372
81	0.170532897
80	0.169744681
79	0.172619351
78	0.172155695
77	0.180733342
76	0.171367479
75	0.175447657
74	0.179017813
73	0.177163186
72	0.18203158
71	0.185045348
70	0.179620566
69	0.174844903
68	0.174288515
67	0.178461425
66	0.192742048
65	0.187085437
64	0.182170677
63	0.185323542
62	0.185787199
61	0.185416274
60	0.183515282
59	0.172294792
58	0.175540388
57	0.167287301
56	0.16376351
55	0.164458995
54	0.154629475
53	0.154490378
52	0.157179587
51	0.155927714
50	0.158292363
49	0.173453933
48	0.162140712
47	0.155232229
46	0.15105932
45	0.15917331
44	0.162279809
43	0.150595663
42	0.143872642
41	0.140070658
40	0.133254906
39	0.130982989
38	0.126763714
37	0.123100827
36	0.12370358
35	0.112714919
34	0.111184852
33	0.11035027
32	0.116516903
31	0.122915364
30	0.118510626
29	0.108959301
28	0.111138487
27	0.118139701
26	0.119577037
25	0.124259968
24	0.129313825
23	0.128989266
22	0.114476814
21	0.099500706
20	0.102329011
19	0.108449278
18	0.104647294
17	0.096486938
16	
15	
14	
13	
12	
11	
10	
9	
8	
7	
6	
5	
4	
3	
2	
1	
0	
