# Supplementary material for: Hypoxia Tolerance of 10 Euphausiid Species in Relation to Vertical Temperature and Oxygen Gradients
Source: Front Physiol. 2020 Mar 24;11:248. doi: 10.3389/fphys.2020.00248 (PMC7107326; doi:10.3389/fphys.2020.00248)
Supplement: Supplementary file 1 [file Data_Sheet_1.ZIP › Supplemental_material_1/data sets/es4_11.txt]

DO	MO2
95	0.291319215
94	0.28616764
93	0.277999378
92	0.268299567
91	0.256511279
90	0.244955045
89	0.234791127
88	0.223374125
87	0.220032563
86	0.206062978
85	0.196502398
84	0.187498746
83	0.189262348
82	0.182672045
81	0.186802587
80	0.190283381
79	0.190701076
78	0.187127461
77	0.180769212
76	0.186477713
75	0.187127461
74	0.185038985
73	0.177334829
72	0.17900561
71	0.169630672
70	0.166753216
69	0.163597297
68	0.162344211
67	0.162947549
66	0.165036025
65	0.157146226
64	0.155753909
63	0.162112158
62	0.161787284
61	0.169677083
60	0.171997612
59	0.174967889
58	0.177520471
57	0.174503783
56	0.171904791
55	0.181186907
54	0.181929476
53	0.169584262
52	0.172461718
51	0.163736528
50	0.157935206
49	0.155753909
48	0.153154916
47	0.155429035
46	0.154872108
45	0.152969274
44	0.145775634
43	0.15023105
42	0.141923556
41	0.132316565
40	0.128186024
39	0.127304223
38	0.13347683
37	0.134683505
36	0.137793014
35	0.132084512
34	0.140902523
33	0.144522548
32	0.143687158
31	0.149163606
30	0.157610332
29	0.155707498
28	0.143965621
27	0.136122233
26	0.123684197
25	0.128046792
24	0.121085205
23	0.112267195
22	0.111524625
21	0.122152648
20	0.109900255
19	0.097879915
18	0.089201136
17	
16	
15	
14	
13	
12	
11	
10	
9	
8	
7	
6	
5	
4	
3	
2	
1	
0	
