# Supplementary material for: Hypoxia Tolerance of 10 Euphausiid Species in Relation to Vertical Temperature and Oxygen Gradients
Source: Front Physiol. 2020 Mar 24;11:248. doi: 10.3389/fphys.2020.00248 (PMC7107326; doi:10.3389/fphys.2020.00248)
Supplement: Supplementary file 1 [file Data_Sheet_1.ZIP › Supplemental_material_1/data sets/ti8_8.txt]

DO	MO2
95	0.327971945
94	0.323934975
93	0.343085266
92	0.347094435
91	0.333862734
90	0.35492395
89	0.369033698
88	0.360276498
87	0.359485579
86	0.394677452
85	0.361931698
84	0.355228729
83	0.3446627
82	0.349128306
81	0.360522672
80	0.343888189
79	0.360977612
78	0.348498987
77	0.346244547
76	0.345173687
75	0.350349508
74	0.361619591
73	0.372831401
72	0.367174128
71	0.353327347
70	0.36080967
69	0.346104565
68	0.341671813
67	0.346244547
66	0.338585649
65	0.340652281
64	0.314823671
63	0.286467464
62	0.29045787
61	0.300347554
60	0.28467013
59	0.270460649
58	0.2734201
57	0.264874237
56	0.254414919
55	0.248787633
54	0.27240624
53	0.293606527
52	0.288735429
51	0.280803137
50	0.280580042
49	0.293197344
48	0.308894606
47	0.312367421
46	0.311295305
45	0.316065781
44	0.30511502
43	0.293751438
42	0.300439865
41	0.297310534
40	0.30396874
39	0.291129916
38	0.285409314
37	0.284167017
36	0.285034996
35	0.277212446
34	0.274158555
33	0.25851526
32	0.249170327
31	0.239929442
30	0.237634074
29	0.235093305
28	0.213791743
27	0.208333041
26	0.194008119
25	0.187139173
24	0.174806871
23	0.17596072
22	0.164199345
21	0.157967383
20	
19	
18	
17	
16	
15	
14	
13	
12	
11	
10	
9	
8	
7	
6	
5	
4	
3	
2	
1	
0	
