# Supplementary material for: Hypoxia Tolerance of 10 Euphausiid Species in Relation to Vertical Temperature and Oxygen Gradients
Source: Front Physiol. 2020 Mar 24;11:248. doi: 10.3389/fphys.2020.00248 (PMC7107326; doi:10.3389/fphys.2020.00248)
Supplement: Supplementary file 1 [file Data_Sheet_1.ZIP › Supplemental_material_1/data sets/eh5_4.txt]

DO	MO2
95	0.230619963
94	0.218396846
93	0.212312827
92	0.212030868
91	0.206481762
90	0.211562809
89	0.198555336
88	0.19770961
87	0.190685468
86	0.186333701
85	0.186506729
84	0.184651452
83	0.188810598
82	0.182739954
81	0.18692029
80	0.178283781
79	0.179976754
78	0.177047922
77	0.178022904
76	0.171860158
75	0.170874747
74	0.171978838
73	0.167802017
72	0.172673572
71	0.171802825
70	0.168859845
69	0.167956071
68	0.16579519
67	0.167580293
66	0.171218583
65	0.169059002
64	0.167942054
63	0.16883134
62	0.162378842
61	0.160167429
60	0.162924005
59	0.161720984
58	0.162744269
57	0.159154108
56	0.158402889
55	0.160626997
54	0.156135528
53	0.153154075
52	0.155907537
51	0.15464743
50	0.154047333
49	0.152128661
48	0.151378114
47	0.150959166
46	0.150229126
45	0.148357101
44	0.152417884
43	0.152107968
42	0.150617802
41	0.148695262
40	0.145949066
39	0.144050724
38	0.136611253
37	0.129379978
36	0.12665567
35	0.12758826
34	
33	
32	
31	
30	
29	
28	
27	
26	
25	
24	
23	
22	
21	
20	
19	
18	
17	
16	
15	
14	
13	
12	
11	
10	
9	
8	
7	
6	
5	
4	
3	
2	
1	
0	
