# Supplementary material for: Hypoxia Tolerance of 10 Euphausiid Species in Relation to Vertical Temperature and Oxygen Gradients
Source: Front Physiol. 2020 Mar 24;11:248. doi: 10.3389/fphys.2020.00248 (PMC7107326; doi:10.3389/fphys.2020.00248)
Supplement: Supplementary file 1 [file Data_Sheet_1.ZIP › Supplemental_material_1/data sets/es4_10.txt]

DO	MO2
95	0.265559119
94	0.260838479
93	0.262226902
92	0.254636854
91	0.252646781
90	0.238993951
89	0.232375799
88	0.228673337
87	0.223721293
86	0.217658511
85	0.21821388
84	0.205903193
83	0.193731347
82	0.195212332
81	0.184104945
80	0.186881792
79	0.186465265
78	0.180726448
77	0.171840538
76	0.169433938
75	0.166425687
74	0.164713298
73	0.16128852
72	0.157863742
71	0.160501747
70	0.159992658
69	0.157910023
68	0.157215811
67	0.157215811
66	0.154438965
65	0.154207561
64	0.154716649
63	0.158280269
62	0.159714974
61	0.152263768
60	0.150458817
59	0.15059766
58	0.152078645
57	0.146756355
56	0.141804312
55	0.139258869
54	0.13814813
53	0.13935143
52	0.134815914
51	0.141295223
50	0.132501875
49	0.128753131
48	0.122227541
47	0.120700276
46	0.112971385
45	0.113295351
44	0.108250746
43	0.101632594
42	0.102650771
41	0.099225993
40	0.104039195
39	0.101354909
38	0.102234244
37	0.101678875
36	0.108944957
35	0.106445795
34	0.110148258
33	0.107140007
32	0.109454046
31	0.107463972
30	0.10852843
29	0.111675523
28	0.111906927
27	0.115516828
26	0.117229217
25	0.113897001
24	0.111582962
23	0.114498651
22	0.112416016
21	0.116303601
20	0.11144412
19	0.10792678
18	0.10672348
17	
16	
15	
14	
13	
12	
11	
10	
9	
8	
7	
6	
5	
4	
3	
2	
1	
0	
