# Supplementary material for: Hypoxia Tolerance of 10 Euphausiid Species in Relation to Vertical Temperature and Oxygen Gradients
Source: Front Physiol. 2020 Mar 24;11:248. doi: 10.3389/fphys.2020.00248 (PMC7107326; doi:10.3389/fphys.2020.00248)
Supplement: Supplementary file 1 [file Data_Sheet_1.ZIP › Supplemental_material_1/data sets/es4_8.txt]

DO	MO2
95	
94	
93	0.169940007
92	0.16366487
91	0.161015367
90	0.154786713
89	0.149301778
88	0.144142221
87	0.140470104
86	0.135124617
85	0.132614562
84	0.130987675
83	0.13108064
82	0.128617067
81	0.126199978
80	0.126153495
79	0.124991433
78	0.124851985
77	0.128802997
76	0.13033692
75	0.130615815
74	0.127687417
73	0.126153495
72	0.125223845
71	0.126525355
70	0.127408522
69	0.13163843
68	0.13126657
67	0.127222592
66	0.12513088
65	0.123132133
64	0.122063035
63	0.121877105
62	0.119924841
61	0.115601968
60	0.113510256
59	0.111697439
58	0.110302964
57	0.110117034
56	0.110070551
55	0.106026574
54	0.105096924
53	0.105933609
52	0.110302964
51	0.113510256
50	0.117228856
49	0.116392171
48	0.115230108
47	0.116438653
46	0.119413533
45	0.129174857
44	0.133451247
43	0.138099497
42	0.134380897
41	0.132056772
40	0.126897215
39	0.12513088
38	0.132754009
37	0.131359535
36	0.132614562
35	0.132707527
34	0.135496477
33	0.132289185
32	0.134613309
31	0.137030399
30	0.143816844
29	0.148651023
28	0.145071871
27	0.144700011
26	0.130848227
25	0.124991433
24	0.125642188
23	0.124108265
22	0.121133385
21	0.119041673
20	0.114532871
19	0.110488894
18	0.101936114
17	0.092081825
16	0.088688603
15	0.081251404
14	0.069351885
13	0.059311665
12	
11	
10	
9	
8	
7	
6	
5	
4	
3	
2	
1	
0	
