# Supplementary material for: Hypoxia Tolerance of 10 Euphausiid Species in Relation to Vertical Temperature and Oxygen Gradients
Source: Front Physiol. 2020 Mar 24;11:248. doi: 10.3389/fphys.2020.00248 (PMC7107326; doi:10.3389/fphys.2020.00248)
Supplement: Supplementary file 1 [file Data_Sheet_1.ZIP › Supplemental_material_1/data sets/eh10_1.txt]

DO	MO2
95	
94	
93	
92	
91	
90	
89	
88	
87	
86	
85	0.208574749
84	0.1998199
83	0.195016907
82	0.193400025
81	0.200404051
80	0.195811701
79	0.193929776
78	0.189928145
77	0.190407026
76	0.195203083
75	0.196113683
74	0.202998205
73	0.208037844
72	0.201859363
71	0.183152268
70	0.17876102
69	0.174905974
68	0.178985741
67	0.185149544
66	0.180860935
65	0.180208883
64	0.171110532
63	0.166058884
62	0.162534027
61	0.170716124
60	0.168286779
59	0.173382029
58	0.172805692
57	0.173004917
56	0.171827457
55	0.168836411
54	0.176753933
53	0.179406191
52	0.189204555
51	0.192819452
50	0.203182374
49	0.199588525
48	0.201930619
47	0.198930024
46	0.199347148
45	0.202620616
44	0.195741571
43	0.195594479
42	0.186462696
41	0.180571196
40	0.1783356
39	0.177333601
38	0.167657035
37	0.160031218
36	0.159806623
35	0.144002246
34	
33	
32	
31	
30	
29	
28	
27	
26	
25	
24	
23	
22	
21	
20	
19	
18	
17	
16	
15	
14	
13	
12	
11	
10	
9	
8	
7	
6	
5	
4	
3	
2	
1	
0	
