# Supplementary material for: Hypoxia Tolerance of 10 Euphausiid Species in Relation to Vertical Temperature and Oxygen Gradients
Source: Front Physiol. 2020 Mar 24;11:248. doi: 10.3389/fphys.2020.00248 (PMC7107326; doi:10.3389/fphys.2020.00248)
Supplement: Supplementary file 1 [file Data_Sheet_1.ZIP › Supplemental_material_1/data sets/ti2_2.txt]

DO	MO2
95	
94	0.146916908
93	0.141163763
92	0.129194908
91	0.128165626
90	0.128749592
89	0.125102661
88	0.118861823
87	0.114756655
86	0.117163572
85	0.114878144
84	0.114726168
83	0.118989239
82	0.125113613
81	0.125289957
80	0.124654353
79	0.130117691
78	0.130515071
77	0.130839267
76	0.122836011
75	0.121677391
74	0.119440204
73	0.117051127
72	0.115365088
71	0.115907922
70	0.113115362
69	0.114594427
68	0.116375166
67	0.118344469
66	0.121072088
65	0.125364491
64	0.126467188
63	0.128445719
62	0.131081943
61	0.130223208
60	0.130354789
59	0.127522003
58	0.126218321
57	0.124299218
56	0.123103521
55	0.12028317
54	0.117950862
53	0.115189363
52	0.112644277
51	0.109309258
50	0.10876935
49	0.108444948
48	0.108170288
47	0.1056808
46	0.107923512
45	0.108157807
44	0.109117528
43	0.107503846
42	0.106874532
41	0.107472196
40	0.106240227
39	0.105787863
38	0.104498506
37	0.105175545
36	0.104764361
35	0.105351548
34	0.088497766
33	0.095796168
32	0.083699802
31	0.089764559
30	0.090243133
29	0.087410488
28	0.085045085
27	0.066144486
26	0.039624599
25	0.032949461
24	0.027460667
23	0.025204528
22	
21	
20	
19	
18	
17	
16	
15	
14	
13	
12	
11	
10	
9	
8	
7	
6	
5	
4	
3	
2	
1	
0	
