# Supplementary material for: Hypoxia Tolerance of 10 Euphausiid Species in Relation to Vertical Temperature and Oxygen Gradients
Source: Front Physiol. 2020 Mar 24;11:248. doi: 10.3389/fphys.2020.00248 (PMC7107326; doi:10.3389/fphys.2020.00248)
Supplement: Supplementary file 1 [file Data_Sheet_1.ZIP › Supplemental_material_1/data sets/eh10_3.txt]

DO	MO2
95	0.257883427
94	0.246098663
93	0.243930823
92	0.234273316
91	0.213992342
90	0.203779446
89	0.20738001
88	0.204428744
87	0.206392385
86	0.209331737
85	0.211446338
84	0.210878559
83	0.196969279
82	0.202860156
81	0.213362958
80	0.217023607
79	0.206080719
78	0.207492401
77	0.210684609
76	0.209373606
75	0.206937712
74	0.209777009
73	0.191890965
72	0.194475662
71	0.183894271
70	0.196763363
69	0.190394722
68	0.187236861
67	0.195477043
66	0.194948062
65	0.202898339
64	0.191497364
63	0.20502217
62	0.179571539
61	0.173448332
60	0.16420609
59	0.178275932
58	0.181316416
57	0.171247423
56	0.167029343
55	0.155115165
54	0.169626428
53	0.180372481
52	0.19186248
51	0.200002383
50	0.195407735
49	0.192439669
48	0.190806719
47	
46	
45	
44	
43	
42	
41	
40	
39	
38	
37	
36	
35	
34	
33	
32	
31	
30	
29	
28	
27	
26	
25	
24	
23	
22	
21	
20	
19	
18	
17	
16	
15	
14	
13	
12	
11	
10	
9	
8	
7	
6	
5	
4	
3	
2	
1	
0	
