# Supplementary material for: Hypoxia Tolerance of 10 Euphausiid Species in Relation to Vertical Temperature and Oxygen Gradients
Source: Front Physiol. 2020 Mar 24;11:248. doi: 10.3389/fphys.2020.00248 (PMC7107326; doi:10.3389/fphys.2020.00248)
Supplement: Supplementary file 1 [file Data_Sheet_1.ZIP › Supplemental_material_1/data sets/eh10_18.txt]

DO	MO2
95	
94	
93	
92	
91	
90	
89	
88	
87	
86	
85	
84	
83	
82	0.166734467
81	0.168727897
80	0.165869444
79	0.166944963
78	0.168379799
77	0.169385287
76	0.17721274
75	0.181206122
74	0.180077163
73	0.1753577
72	0.172133144
71	0.174131819
70	0.172386757
69	0.170840984
68	0.166092683
67	0.159599101
66	0.154751735
65	0.153243345
64	0.148674941
63	0.147444846
62	0.144436995
61	0.14041194
60	0.139624118
59	0.134837285
58	0.134309318
57	0.133167672
56	0.131766164
55	0.128461661
54	0.127532013
53	0.123137343
52	0.116969204
51	0.111574401
50	0.107780295
49	0.110665411
48	0.111055279
47	0.113372965
46	0.115463169
45	0.116118066
44	0.117418055
43	0.121120497
42	0.12530007
41	0.117544885
40	0.12226477
39	0.124030922
38	0.122646659
37	0.118549161
36	0.11693026
35	0.115394617
34	0.110207893
33	0.105224661
32	0.108877865
31	0.122186614
30	0.120720407
29	0.118358682
28	0.118914082
27	0.117461181
26	0.110822292
25	0.105820236
24	0.106919391
23	0.112180006
22	0.107057603
21	0.103472891
20	0.101632946
19	0.098141114
18	0.094034102
17	0.093757659
16	0.097142749
15	0.099445453
14	0.096644517
13	0.088314654
12	0.087065808
11	0.082939884
10	0.079039617
9	0.074980105
8	0.071404178
7	
6	
5	
4	
3	
2	
1	
0	
