# Supplementary material for: Hypoxia Tolerance of 10 Euphausiid Species in Relation to Vertical Temperature and Oxygen Gradients
Source: Front Physiol. 2020 Mar 24;11:248. doi: 10.3389/fphys.2020.00248 (PMC7107326; doi:10.3389/fphys.2020.00248)
Supplement: Supplementary file 1 [file Data_Sheet_1.ZIP › Supplemental_material_1/data sets/es4_12.txt]

DO	MO2
95	
94	
93	
92	
91	
90	
89	0.191535242
88	0.183093299
87	0.174051654
86	0.172667729
85	0.16722429
84	0.168285299
83	0.169161785
82	0.172529337
81	0.172852253
80	0.175389449
79	0.177373075
78	0.173590346
77	0.173590346
76	0.169715355
75	0.172252552
74	0.167870122
73	0.163764477
72	0.163995131
71	0.162196029
70	0.159105263
69	0.156014496
68	0.156614197
67	0.1584133
66	0.16007401
65	0.154353786
64	0.151770459
63	0.152185637
62	0.155368665
61	0.152554684
60	0.155045749
59	0.159289786
58	0.158136515
57	0.159151393
56	0.160120141
55	0.166532328
54	0.170591841
53	0.173682608
52	0.168377561
51	0.174005523
50	0.174512963
49	0.171698982
48	0.173959393
47	0.175620103
46	0.177880514
45	0.172852253
44	0.173221299
43	0.17216029
42	0.180463841
41	0.178480215
40	0.177695991
39	0.183093299
38	0.184661747
37	0.184154308
36	0.181155803
35	0.177188551
34	0.172483206
33	0.164410309
32	0.155276403
31	0.149694572
30	0.144527918
29	0.131426759
28	0.125844928
27	0.122984816
26	0.11495805
25	0.115327097
24	0.114035433
23	0.114450611
22	0.120678274
21	0.12487618
20	0.126721414
19	
18	
17	
16	
15	
14	
13	
12	
11	
10	
9	
8	
7	
6	
5	
4	
3	
2	
1	
0	
