# Supplementary material for: Hypoxia Tolerance of 10 Euphausiid Species in Relation to Vertical Temperature and Oxygen Gradients
Source: Front Physiol. 2020 Mar 24;11:248. doi: 10.3389/fphys.2020.00248 (PMC7107326; doi:10.3389/fphys.2020.00248)
Supplement: Supplementary file 1 [file Data_Sheet_1.ZIP › Supplemental_material_1/data sets/ti6_4.txt]

DO	MO2
95	0.165116045
94	0.160005396
93	0.159266256
92	0.150042625
91	0.157634228
90	0.158599328
89	0.164256295
88	0.169441277
87	0.173055047
86	0.168338468
85	0.172287798
84	0.182751738
83	0.18817127
82	0.199189888
81	0.195185971
80	0.200151759
79	0.202190562
78	0.202336888
77	0.203986068
76	0.203242457
75	0.204418884
74	0.204746415
73	0.205746628
72	0.204014674
71	0.205682082
70	0.200117182
69	0.195598894
68	0.201162326
67	0.195859717
66	0.196181204
65	0.191502673
64	0.190542658
63	0.17925272
62	0.186611658
61	0.182632634
60	0.184447283
59	0.187006233
58	0.182373347
57	0.185472851
56	0.18364833
55	0.187348851
54	0.184916819
53	0.193930001
52	0.182860784
51	0.179717271
50	0.17970923
49	0.176331776
48	0.170863593
47	0.165914379
46	0.164301683
45	0.158223578
44	0.151688824
43	0.145440083
42	0.142897312
41	0.140960621
40	0.132773231
39	0.13053367
38	0.127382415
37	0.124772759
36	0.120771489
35	0.115589814
34	0.110464353
33	0.105462773
32	0.098799561
31	0.095739803
30	0.092624732
29	0.08944768
28	0.086793878
27	0.088204361
26	0.089362307
25	0.089378192
24	0.084597551
23	0.076900683
22	0.0619655
21	0.043060539
20	0.035830592
19	
18	
17	
16	
15	
14	
13	
12	
11	
10	
9	
8	
7	
6	
5	
4	
3	
2	
1	
0	
