# Supplementary material for: Hypoxia Tolerance of 10 Euphausiid Species in Relation to Vertical Temperature and Oxygen Gradients
Source: Front Physiol. 2020 Mar 24;11:248. doi: 10.3389/fphys.2020.00248 (PMC7107326; doi:10.3389/fphys.2020.00248)
Supplement: Supplementary file 1 [file Data_Sheet_1.ZIP › Supplemental_material_1/data sets/ep10_8.txt]

DO	MO2
95	
94	
93	
92	
91	
90	
89	
88	
87	
86	
85	
84	
83	
82	
81	0.514398393
80	0.522539028
79	0.491912353
78	0.48834246
77	0.479036369
76	0.463987056
75	0.45920683
74	0.43373202
73	0.415742009
72	0.399185767
71	0.401040043
70	0.398296187
69	0.393480845
68	0.382902337
67	0.377392825
66	0.379356657
65	0.370618031
64	0.373356898
63	0.369663306
62	0.371406055
61	0.358624473
60	0.358989058
59	0.361104388
58	0.377132772
57	0.383636743
56	0.395836733
55	0.40241777
54	0.413543828
53	0.430162446
52	0.443987681
51	0.465944551
50	0.486824791
49	0.483544553
48	0.448299674
47	0.430783089
46	0.422354356
45	0.421969859
44	0.412416909
43	0.391738885
42	0.370887176
41	0.353562591
40	0.323095933
39	0.302296914
38	0.290777724
37	0.286023577
36	0.275761305
35	0.258616972
34	0.240159966
33	0.236085854
32	0.230416071
31	0.22393133
30	
29	
28	
27	
26	
25	
24	
23	
22	
21	
20	
19	
18	
17	
16	
15	
14	
13	
12	
11	
10	
9	
8	
7	
6	
5	
4	
3	
2	
1	
0	
