# Supplementary material for: Hypoxia Tolerance of 10 Euphausiid Species in Relation to Vertical Temperature and Oxygen Gradients
Source: Front Physiol. 2020 Mar 24;11:248. doi: 10.3389/fphys.2020.00248 (PMC7107326; doi:10.3389/fphys.2020.00248)
Supplement: Supplementary file 1 [file Data_Sheet_1.ZIP › Supplemental_material_1/data sets/ep10_9.txt]

DO	MO2
95	
94	0.426978778
93	0.413965419
92	0.418618826
91	0.444334884
90	0.446072619
89	0.458293603
88	0.490505786
87	0.511204308
86	0.469843154
85	0.44718738
84	0.439132042
83	0.453215298
82	0.444370024
81	0.441633485
80	0.441693602
79	0.430681951
78	0.419740549
77	0.40149157
76	0.413056429
75	0.420069209
74	0.423727247
73	0.399973644
72	0.399718699
71	0.403142021
70	0.40060265
69	0.40697476
68	0.414855279
67	0.430670632
66	0.425177846
65	0.435709722
64	0.44278114
63	0.467285512
62	0.492217268
61	0.514268982
60	0.529049795
59	0.533625941
58	0.542007172
57	0.527102813
56	0.520022873
55	0.474256864
54	0.465478898
53	0.432864592
52	0.424492733
51	0.395257819
50	0.402967677
49	0.379391813
48	0.369763054
47	0.362053615
46	0.366786601
45	0.374935351
44	0.361804815
43	0.356941595
42	0.359172546
41	0.386935881
40	0.378992206
39	0.410271632
38	0.428559179
37	0.443749156
36	0.445955022
35	0.473899467
34	0.492833976
33	0.502985477
32	0.500398618
31	0.470031275
30	0.465212044
29	0.445203368
28	0.427429301
27	0.410519194
26	0.396661298
25	
24	
23	
22	
21	
20	
19	
18	
17	
16	
15	
14	
13	
12	
11	
10	
9	
8	
7	
6	
5	
4	
3	
2	
1	
0	
