# Supplementary material for: Hypoxia Tolerance of 10 Euphausiid Species in Relation to Vertical Temperature and Oxygen Gradients
Source: Front Physiol. 2020 Mar 24;11:248. doi: 10.3389/fphys.2020.00248 (PMC7107326; doi:10.3389/fphys.2020.00248)
Supplement: Supplementary file 1 [file Data_Sheet_1.ZIP › Supplemental_material_1/data sets/es4_13.txt]

DO	MO2
95	
94	
93	
92	
91	
90	0.200840818
89	0.186831893
88	0.182300954
87	0.188819958
86	0.191501535
85	0.186508255
84	0.173285309
83	0.180867698
82	0.174348693
81	0.167228646
80	0.16251277
79	0.150954252
78	0.150399443
77	0.142447182
76	0.145406163
75	0.144573949
74	0.146746951
73	0.144666418
72	0.141106394
71	0.138702222
70	0.138702222
69	0.149520995
68	0.150306975
67	0.145406163
66	0.142678352
65	0.146377078
64	0.141198862
63	0.134772326
62	0.137823775
61	0.146746951
60	0.150168272
59	0.1435568
58	0.149844634
57	0.154930382
56	0.156086234
55	0.156641043
54	0.166119028
53	0.166442666
52	0.163067579
51	0.153635828
50	0.152803615
49	0.158814044
48	0.155392723
47	0.148411378
46	0.140828989
45	0.135743241
44	0.131489707
43	0.13629805
42	0.140089244
41	0.140782755
40	0.137176498
39	0.130195152
38	0.125433043
37	0.13629805
36	0.147024355
35	0.152341274
34	0.140690287
33	0.125849149
32	0.121826785
31	0.112811141
30	0.102084835
29	0.102685878
28	0.108927478
27	0.106245902
26	0.105043816
25	0.101946133
24	0.112210098
23	0.109759692
22	0.105182518
21	
20	
19	
18	
17	
16	
15	
14	
13	
12	
11	
10	
9	
8	
7	
6	
5	
4	
3	
2	
1	
0	
