# Supplementary material for: Hypoxia Tolerance of 10 Euphausiid Species in Relation to Vertical Temperature and Oxygen Gradients
Source: Front Physiol. 2020 Mar 24;11:248. doi: 10.3389/fphys.2020.00248 (PMC7107326; doi:10.3389/fphys.2020.00248)
Supplement: Supplementary file 1 [file Data_Sheet_1.ZIP › Supplemental_material_1/data sets/eh10_19.txt]

DO	MO2
95	
94	
93	
92	
91	
90	
89	
88	
87	
86	
85	
84	0.21040282
83	0.200364175
82	0.194084711
81	0.197184219
80	0.196556007
79	0.198823949
78	0.192985378
77	0.191512671
76	0.189937505
75	0.193595811
74	0.187268259
73	0.193175677
72	0.19438457
71	0.189924954
70	0.198242173
69	0.198286427
68	0.203787966
67	0.211167201
66	0.215614901
65	0.224065153
64	0.238202603
63	0.237249618
62	0.24481134
61	0.255548557
60	0.254969139
59	0.261575546
58	0.275783259
57	0.287442912
56	0.294049001
55	0.28339232
54	0.276198863
53	0.280889523
52	0.285360638
51	0.291108293
50	0.300839382
49	0.307304852
48	0.31306896
47	0.319260323
46	0.340600167
45	0.353599064
44	0.362896644
43	0.365767996
42	0.360285649
41	0.361115231
40	0.355244437
39	0.341660898
38	0.32643394
37	0.314295846
36	0.289863465
35	0.28352671
34	0.273657462
33	0.266494988
32	0.263266179
31	0.253339144
30	0.251991127
29	0.257856322
28	0.263405164
27	0.269450455
26	0.274549955
25	0.279090831
24	0.298538903
23	0.314483425
22	0.325251979
21	0.339756328
20	0.343063246
19	0.335940784
18	0.32886417
17	0.329380656
16	0.354362394
15	0.362731173
14	0.361665726
13	0.346531714
12	0.327594246
11	0.310180499
10	0.300008882
9	0.285524874
8	0.270200707
7	0.244690079
6	0.065065528
5	0.118314155
4	0.137613503
3	
2	
1	
0	
