# Supplementary material for: Hypoxia Tolerance of 10 Euphausiid Species in Relation to Vertical Temperature and Oxygen Gradients
Source: Front Physiol. 2020 Mar 24;11:248. doi: 10.3389/fphys.2020.00248 (PMC7107326; doi:10.3389/fphys.2020.00248)
Supplement: Supplementary file 1 [file Data_Sheet_1.ZIP › Supplemental_material_1/data sets/eh10_2.txt]

DO	MO2
95	0.394662046
94	0.401377586
93	0.394461881
92	0.39774021
91	0.396083537
90	0.416469002
89	0.412089543
88	0.423856796
87	0.411483753
86	0.401747751
85	0.413821795
84	0.3857944
83	0.390292193
82	0.369433619
81	0.373073331
80	0.364274716
79	0.361374554
78	0.35632045
77	0.357096566
76	0.357980981
75	0.350221987
74	0.35174029
73	0.339599524
72	0.343443763
71	0.343716183
70	0.341325818
69	0.333804464
68	0.320389653
67	0.319966891
66	0.322029783
65	0.316522936
64	0.317981856
63	0.320331386
62	0.321952016
61	0.315780315
60	0.308908098
59	0.305919273
58	0.313791248
57	0.306803949
56	0.311687602
55	0.315901801
54	0.322828072
53	0.324982359
52	0.324605517
51	0.326230885
50	0.32535337
49	0.320219115
48	0.319757741
47	0.318355866
46	0.304761843
45	0.299692137
44	0.292421765
43	0.291085856
42	0.284596665
41	0.280369972
40	0.282127551
39	0.286817471
38	0.274417279
37	0.275780774
36	0.280732149
35	0.283592748
34	0.278733289
33	0.259738667
32	0.252277755
31	0.256260574
30	
29	
28	
27	
26	
25	
24	
23	
22	
21	
20	
19	
18	
17	
16	
15	
14	
13	
12	
11	
10	
9	
8	
7	
6	
5	
4	
3	
2	
1	
0	
