# Supplementary material for: Hypoxia Tolerance of 10 Euphausiid Species in Relation to Vertical Temperature and Oxygen Gradients
Source: Front Physiol. 2020 Mar 24;11:248. doi: 10.3389/fphys.2020.00248 (PMC7107326; doi:10.3389/fphys.2020.00248)
Supplement: Supplementary file 1 [file Data_Sheet_1.ZIP › Supplemental_material_1/data sets/ti2_1.txt]

DO	MO2
95	
94	
93	0.083447481
92	0.075854171
91	0.072520904
90	0.074570684
89	0.073910913
88	0.075842645
87	0.074485883
86	0.073473339
85	0.071482269
84	0.064544983
83	0.062690695
82	0.05455088
81	0.057146459
80	0.054193436
79	0.054136382
78	0.053860883
77	0.051363166
76	0.051628363
75	0.05383327
74	0.05209631
73	0.05022534
72	0.055656036
71	0.052259608
70	0.053820911
69	0.047176728
68	0.040004791
67	0.038506806
66	0.041288448
65	0.044415805
64	0.048471269
63	0.054453716
62	0.057321117
61	0.057996382
60	0.056421695
59	0.063016216
58	0.076636746
57	0.088126891
56	0.083088591
55	0.073685628
54	0.067621393
53	0.063489484
52	0.066041657
51	0.069957923
50	0.069342752
49	0.068731984
48	0.067016632
47	0.067395434
46	0.063606823
45	0.061034956
44	0.059845094
43	0.062577358
42	0.059831525
41	0.058618281
40	0.058692155
39	0.05566009
38	0.05614432
37	0.057339261
36	0.058491389
35	0.060273876
34	0.064981447
33	0.063535381
32	0.066163939
31	0.066170147
30	0.067269878
29	0.071427606
28	0.073087327
27	0.07348454
26	0.076828955
25	0.079683962
24	0.076464064
23	0.072210918
22	0.068298971
21	0.069567389
20	0.051366755
19	0.032753235
18	0.020621091
17	0.014396794
16	
15	
14	
13	
12	
11	
10	
9	
8	
7	
6	
5	
4	
3	
2	
1	
0	
