# Supplementary material for: Hypoxia Tolerance of 10 Euphausiid Species in Relation to Vertical Temperature and Oxygen Gradients
Source: Front Physiol. 2020 Mar 24;11:248. doi: 10.3389/fphys.2020.00248 (PMC7107326; doi:10.3389/fphys.2020.00248)
Supplement: Supplementary file 1 [file Data_Sheet_1.ZIP › Supplemental_material_1/data sets/ti2_5.txt]

DO	MO2
95	
94	
93	
92	0.167684685
91	0.160892282
90	0.152548491
89	0.147270137
88	0.150115604
87	0.147478816
86	0.14720233
85	0.146368958
84	0.147127057
83	0.143864336
82	0.145118144
81	0.143337435
80	0.151320493
79	0.151932674
78	0.141709272
77	0.140982479
76	0.133858187
75	0.131835894
74	0.129696518
73	0.133475228
72	0.127375058
71	0.125037897
70	0.115286586
69	0.115551493
68	0.123278875
67	0.125906905
66	0.126096453
65	0.124427913
64	0.124349729
63	0.120981252
62	0.122127076
61	0.12437236
60	0.127673449
59	0.122863252
58	0.117058851
57	0.109481551
56	0.105948768
55	0.103411488
54	0.104307225
53	0.104606997
52	0.104516361
51	0.104752207
50	0.105282826
49	0.107690301
48	0.108061013
47	0.113831837
46	0.115591733
45	0.122374924
44	0.123703566
43	0.12027291
42	0.12055148
41	0.118664457
40	0.116563001
39	0.116141412
38	0.115365065
37	0.111280859
36	0.112415221
35	0.109798823
34	0.107812253
33	0.109395224
32	0.10999274
31	0.109354655
30	0.113583129
29	0.111804447
28	0.112053189
27	0.113931898
26	0.11432851
25	0.109932116
24	0.106898304
23	0.103954816
22	0.101465235
21	0.099286057
20	0.095409511
19	0.094257427
18	0.090930309
17	0.085997324
16	0.08232881
15	0.053675095
14	0.037133174
13	0.024825832
12	0.016247849
11	0.013109543
10	0.012142494
9	0.010849073
8	
7	
6	
5	
4	
3	
2	
1	
0	
