# Supplementary material for: Hypoxia Tolerance of 10 Euphausiid Species in Relation to Vertical Temperature and Oxygen Gradients
Source: Front Physiol. 2020 Mar 24;11:248. doi: 10.3389/fphys.2020.00248 (PMC7107326; doi:10.3389/fphys.2020.00248)
Supplement: Supplementary file 1 [file Data_Sheet_1.ZIP › Supplemental_material_1/data sets/eh10_6.txt]

DO	MO2
95	
94	
93	
92	
91	
90	
89	
88	
87	
86	
85	0.155505951
84	0.164410756
83	0.157371055
82	0.150466981
81	0.145941232
80	0.141141052
79	0.14451165
78	0.146006709
77	0.14339431
76	0.138655243
75	0.136651289
74	0.134136172
73	0.13517441
72	0.136045492
71	0.133235035
70	0.132115712
69	0.131679941
68	0.130241061
67	0.131912924
66	0.136211216
65	0.139627465
64	0.140100918
63	0.143247767
62	0.145993823
61	0.152016449
60	0.15080089
59	0.14764807
58	0.144973208
57	0.143707009
56	0.147515287
55	0.146449138
54	0.14398267
53	0.141867657
52	0.140378496
51	0.140929446
50	0.141167275
49	0.143978778
48	0.147424322
47	0.148728203
46	0.14311082
45	0.143459396
44	0.147629382
43	0.142845875
42	0.144290907
41	0.140378111
40	0.139306501
39	0.141807601
38	0.148979193
37	0.149327293
36	0.145296237
35	0.151820854
34	0.149881383
33	0.154289845
32	0.156384196
31	0.158490247
30	0.135398182
29	0.110066009
28	0.109149522
27	0.110418144
26	0.110871699
25	0.108050613
24	0.095897569
23	0.087073493
22	0.089255555
21	
20	
19	
18	
17	
16	
15	
14	
13	
12	
11	
10	
9	
8	
7	
6	
5	
4	
3	
2	
1	
0	
