# Supplementary material for: Hypoxia Tolerance of 10 Euphausiid Species in Relation to Vertical Temperature and Oxygen Gradients
Source: Front Physiol. 2020 Mar 24;11:248. doi: 10.3389/fphys.2020.00248 (PMC7107326; doi:10.3389/fphys.2020.00248)
Supplement: Supplementary file 1 [file Data_Sheet_1.ZIP › Supplemental_material_1/data sets/eh10_21.txt]

DO	MO2
95	
94	
93	
92	
91	
90	
89	
88	
87	
86	
85	0.171428249
84	0.181347583
83	0.183445482
82	0.190184613
81	0.176407482
80	0.167244793
79	0.150671209
78	0.153637557
77	0.159051878
76	0.158943511
75	0.145128497
74	0.137174193
73	0.138655538
72	0.139344109
71	0.136900797
70	0.130582647
69	0.131661853
68	0.131346689
67	0.12956828
66	0.126849878
65	0.126834167
64	0.125163432
63	0.121122664
62	0.121128212
61	0.125438314
60	0.12975642
59	0.130957344
58	0.130740587
57	0.129728702
56	0.134531394
55	0.136463658
54	0.137577295
53	0.139220958
52	0.139531373
51	0.137057957
50	0.136188374
49	0.136183619
48	0.141607021
47	0.149254191
46	0.151464877
45	0.150447772
44	0.139224496
43	0.130677386
42	0.132657385
41	0.122313678
40	0.115241686
39	0.108568153
38	0.095049524
37	0.085597638
36	0.082405594
35	0.074845262
34	
33	
32	
31	
30	
29	
28	
27	
26	
25	
24	
23	
22	
21	
20	
19	
18	
17	
16	
15	
14	
13	
12	
11	
10	
9	
8	
7	
6	
5	
4	
3	
2	
1	
0	
