# Supplementary material for: Hypoxia Tolerance of 10 Euphausiid Species in Relation to Vertical Temperature and Oxygen Gradients
Source: Front Physiol. 2020 Mar 24;11:248. doi: 10.3389/fphys.2020.00248 (PMC7107326; doi:10.3389/fphys.2020.00248)
Supplement: Supplementary file 1 [file Data_Sheet_1.ZIP › Supplemental_material_1/data sets/es4_17.txt]

DO	MO2
95	
94	
93	
92	
91	
90	
89	
88	
87	
86	
85	
84	0.189251916
83	0.183585969
82	0.182424914
81	0.17638743
80	0.171696769
79	0.169421102
78	0.167609856
77	0.170257061
76	0.17234696
75	0.170907252
74	0.170814367
73	0.173182919
72	0.174715511
71	0.177548485
70	0.178152233
69	0.176712525
68	0.177966464
67	0.176712525
66	0.17341513
65	0.171836095
64	0.169003122
63	0.165055536
62	0.163708713
61	0.158878725
60	0.161061508
59	0.162361889
58	0.161804583
57	0.158414303
56	0.159946895
55	0.162686984
54	0.164451788
53	0.161386603
52	0.157578344
51	0.154327391
50	0.149729614
49	0.14517828
48	0.136632917
47	0.14220598
46	0.1358434
45	0.134960998
44	0.127623133
43	0.125068812
42	0.121121226
41	0.126972942
40	0.123211125
39	0.122421607
38	0.12544035
37	0.118984886
36	0.117080756
35	0.114758646
34	0.116430565
33	0.116059028
32	0.116012586
31	0.112018557
30	0.113365381
29	0.113504707
28	0.112622306
27	0.111554135
26	0.108721162
25	0.105330882
24	0.100872432
23	0.101940603
22	0.105655978
21	0.104680692
20	0.105005787
19	0.104494923
18	0.105470209
17	0.103705406
16	0.104030501
15	0.10273012
14	0.102962331
13	0.098178785
12	0.092652165
11	0.088472368
10	0.079323257
9	0.06771271
8	0.030512517
7	0.018809086
6	
5	
4	
3	
2	
1	
0	
