# Supplementary material for: Hypoxia Tolerance of 10 Euphausiid Species in Relation to Vertical Temperature and Oxygen Gradients
Source: Front Physiol. 2020 Mar 24;11:248. doi: 10.3389/fphys.2020.00248 (PMC7107326; doi:10.3389/fphys.2020.00248)
Supplement: Supplementary file 1 [file Data_Sheet_1.ZIP › Supplemental_material_1/data sets/ti6_1.txt]

DO	MO2
95	0.115935954
94	0.136134807
93	0.138959048
92	0.129131774
91	0.120870237
90	0.127343041
89	0.124501367
88	0.125836274
87	0.132073509
86	0.13636119
85	0.139264126
84	0.142475975
83	0.138726183
82	0.137266247
81	0.148312619
80	0.14841735
79	0.147872317
78	0.148683406
77	0.146193387
76	0.145808736
75	0.141666597
74	0.137670736
73	0.149931162
72	0.155430797
71	0.14303814
70	0.138854639
69	0.142437361
68	0.144573556
67	0.145200813
66	0.146424302
65	0.14112742
64	0.14486727
63	0.138820202
62	0.13164828
61	0.131252191
60	0.138583893
59	0.141419682
58	0.139098046
57	0.137344358
56	0.130871089
55	0.136231382
54	0.130706635
53	0.136461255
52	0.145905219
51	0.150637664
50	0.155350903
49	0.147093582
48	0.150771466
47	0.152487984
46	0.147814466
45	0.143680965
44	0.140925806
43	0.138864941
42	0.143835032
41	0.148185614
40	0.144150337
39	0.14623018
38	0.144724527
37	0.148597363
36	0.160864644
35	0.166084118
34	0.167951558
33	0.16460631
32	0.154674623
31	0.147395816
30	0.139013177
29	0.134554249
28	0.122408506
27	0.102641162
26	0.07774822
25	0.061950383
24	
23	
22	
21	
20	
19	
18	
17	
16	
15	
14	
13	
12	
11	
10	
9	
8	
7	
6	
5	
4	
3	
2	
1	
0	
