# Supplementary material for: Hypoxia Tolerance of 10 Euphausiid Species in Relation to Vertical Temperature and Oxygen Gradients
Source: Front Physiol. 2020 Mar 24;11:248. doi: 10.3389/fphys.2020.00248 (PMC7107326; doi:10.3389/fphys.2020.00248)
Supplement: Supplementary file 1 [file Data_Sheet_1.ZIP › Supplemental_material_1/data sets/eh5_3.txt]

DO	MO2
95	0.467394726
94	0.49953345
93	0.555622444
92	0.579718243
91	0.634674886
90	0.623806817
89	0.602399594
88	0.51047616
87	0.475103997
86	0.461953865
85	0.455579319
84	0.401608359
83	0.386681379
82	0.394731008
81	0.363240046
80	0.323299713
79	0.308082291
78	0.302744887
77	0.297438957
76	0.296708459
75	0.297577934
74	0.294020942
73	0.291198922
72	0.295186026
71	0.297053817
70	0.305235417
69	0.286406814
68	0.275537353
67	0.257506208
66	0.245463428
65	0.236369148
64	0.235002503
63	0.217363658
62	0.213017791
61	0.214967128
60	0.214666836
59	0.212542201
58	0.22028123
57	0.228521713
56	0.222815712
55	0.219840129
54	0.226538416
53	0.244674016
52	0.239962212
51	0.236830434
50	0.212491721
49	0.202575701
48	0.192406643
47	0.187872714
46	
45	
44	
43	
42	
41	
40	
39	
38	
37	
36	
35	
34	
33	
32	
31	
30	
29	
28	
27	
26	
25	
24	
23	
22	
21	
20	
19	
18	
17	
16	
15	
14	
13	
12	
11	
10	
9	
8	
7	
6	
5	
4	
3	
2	
1	
0	
