# Supplementary material for: Hypoxia Tolerance of 10 Euphausiid Species in Relation to Vertical Temperature and Oxygen Gradients
Source: Front Physiol. 2020 Mar 24;11:248. doi: 10.3389/fphys.2020.00248 (PMC7107326; doi:10.3389/fphys.2020.00248)
Supplement: Supplementary file 1 [file Data_Sheet_1.ZIP › Supplemental_material_1/data sets/eh5_2.txt]

DO	MO2
95	0.33596704
94	0.286539191
93	0.253850247
92	0.22053606
91	0.215801519
90	0.188731601
89	0.166638472
88	0.157183138
87	0.146383032
86	0.125566746
85	0.105419116
84	0.099725784
83	0.091574939
82	0.086007191
81	0.079081105
80	0.077993928
79	0.08413526
78	0.075574424
77	0.072460985
76	0.070271407
75	0.07521515
74	0.079861095
73	0.086478119
72	0.098116207
71	0.098198196
70	0.123749659
69	0.097691423
68	0.113759872
67	0.118913696
66	0.15438285
65	0.161240698
64	0.153549376
63	0.105141263
62	0.10015255
61	0.087947889
60	0.073604008
59	0.099928448
58	0.103127243
57	0.086555809
56	0.090668016
55	0.083246855
54	0.075874794
53	0.084662723
52	0.087778791
51	0.116759278
50	0.116746011
49	0.102977878
48	0.093674394
47	
46	
45	
44	
43	
42	
41	
40	
39	
38	
37	
36	
35	
34	
33	
32	
31	
30	
29	
28	
27	
26	
25	
24	
23	
22	
21	
20	
19	
18	
17	
16	
15	
14	
13	
12	
11	
10	
9	
8	
7	
6	
5	
4	
3	
2	
1	
0	
