# Supplementary material for: Hypoxia Tolerance of 10 Euphausiid Species in Relation to Vertical Temperature and Oxygen Gradients
Source: Front Physiol. 2020 Mar 24;11:248. doi: 10.3389/fphys.2020.00248 (PMC7107326; doi:10.3389/fphys.2020.00248)
Supplement: Supplementary file 1 [file Data_Sheet_1.ZIP › Supplemental_material_1/data sets/es4_16.txt]

DO	MO2
95	
94	
93	
92	
91	
90	
89	
88	
87	
86	
85	0.111212885
84	0.109728191
83	0.115342191
82	0.118125993
81	0.120909795
80	0.124528737
79	0.124714324
78	0.122255299
77	0.123322423
76	0.124853514
75	0.121930522
74	0.123461613
73	0.120631415
72	0.113439927
71	0.120167448
70	0.124621531
69	0.127126953
68	0.125874242
67	0.125595861
66	0.129029217
65	0.134318441
64	0.133436903
63	0.133297713
62	0.143087417
61	0.129075614
60	0.125224688
59	0.123971977
58	0.120677811
57	0.120213845
56	0.116409315
55	0.114507051
54	0.111955232
53	0.112465596
52	0.111398472
51	0.111212885
50	0.105506091
49	0.099892091
48	0.101608769
47	0.101330388
46	0.098871363
45	0.103047066
44	0.101979942
43	0.101840752
42	0.094788454
41	0.08894247
40	0.101283992
39	0.107222769
38	0.10805791
37	0.107269166
36	0.10875386
35	0.106666009
34	0.106573215
33	0.106712405
32	0.111862439
31	0.116687695
30	0.109078637
29	0.106294835
28	0.102954273
27	0.101237595
26	0.097897033
25	0.092978983
24	0.090334371
23	0.085045147
22	0.07827123
21	0.071033345
20	0.062635542
19	0.055212071
18	0.045886334
17	0.038555656
16	0.032245705
15	0.022363208
14	
13	
12	
11	
10	
9	
8	
7	
6	
5	
4	
3	
2	
1	
0	
