# Supplementary material for: Hypoxia Tolerance of 10 Euphausiid Species in Relation to Vertical Temperature and Oxygen Gradients
Source: Front Physiol. 2020 Mar 24;11:248. doi: 10.3389/fphys.2020.00248 (PMC7107326; doi:10.3389/fphys.2020.00248)
Supplement: Supplementary file 1 [file Data_Sheet_1.ZIP › Supplemental_material_1/data sets/eh10_20.txt]

DO	MO2
95	
94	
93	
92	
91	
90	
89	
88	
87	
86	
85	
84	0.136247677
83	0.135076542
82	0.129037086
81	0.125045181
80	0.123926377
79	0.119146009
78	0.115768956
77	0.116338514
76	0.117452334
75	0.116844906
74	0.113778195
73	0.111500863
72	0.111041117
71	0.112431634
70	0.11209322
69	0.113504117
68	0.116241029
67	0.114724799
66	0.115273536
65	0.113531024
64	0.113217909
63	0.114571612
62	0.112535109
61	0.10855405
60	0.107196398
59	0.107686895
58	0.106588594
57	0.104836142
56	0.103390235
55	0.106745688
54	0.108161953
53	0.109023323
52	0.110788234
51	0.112699215
50	0.114153669
49	0.113008318
48	0.114055966
47	0.116194081
46	0.115044546
45	0.113048202
44	0.112473011
43	0.110240023
42	0.106329178
41	0.104226113
40	0.1012037
39	0.099843084
38	0.099117485
37	0.096612102
36	0.094908115
35	0.094527628
34	0.096574531
33	0.099760253
32	0.098947629
31	0.101435215
30	0.104145116
29	0.106162743
28	0.106760402
27	0.110346558
26	0.114093588
25	0.115462429
24	0.114573718
23	0.113143445
22	0.117440927
21	0.118446212
20	0.117842361
19	0.114085147
18	0.1084882
17	0.10467936
16	0.103415216
15	0.103587248
14	0.102126176
13	0.100321367
12	0.096195872
11	0.089864876
10	0.085712184
9	0.08259802
8	0.079460443
7	0.074626261
6	0.068743723
5	
4	
3	
2	
1	
0	
