# Supplementary material for: Hypoxia Tolerance of 10 Euphausiid Species in Relation to Vertical Temperature and Oxygen Gradients
Source: Front Physiol. 2020 Mar 24;11:248. doi: 10.3389/fphys.2020.00248 (PMC7107326; doi:10.3389/fphys.2020.00248)
Supplement: Supplementary file 1 [file Data_Sheet_1.ZIP › Supplemental_material_1/data sets/eh10_7.txt]

DO	MO2
95	
94	
93	
92	
91	
90	0.152712771
89	0.149030485
88	0.150382011
87	0.152710167
86	0.150315918
85	0.138541623
84	0.125232576
83	0.113800688
82	0.110594726
81	0.105667101
80	0.106350061
79	0.107345008
78	0.107668038
77	0.101086982
76	0.101700711
75	0.10189725
74	0.110365852
73	0.116263491
72	0.118738289
71	0.117941957
70	0.114525754
69	0.11255393
68	0.109424368
67	0.114308727
66	0.111009243
65	0.112434964
64	0.112401404
63	0.11112557
62	0.111946103
61	0.11343411
60	0.112913731
59	0.110058187
58	0.108187583
57	0.109243486
56	0.108879764
55	0.107924328
54	0.103095125
53	0.102949156
52	0.102790574
51	0.098644953
50	0.097010834
49	0.097250742
48	0.098446968
47	0.096731072
46	0.100438376
45	
44	
43	
42	
41	
40	
39	
38	
37	
36	
35	
34	
33	
32	
31	
30	
29	
28	
27	
26	
25	
24	
23	
22	
21	
20	
19	
18	
17	
16	
15	
14	
13	
12	
11	
10	
9	
8	
7	
6	
5	
4	
3	
2	
1	
0	
