# Supplementary material for: Hypoxia Tolerance of 10 Euphausiid Species in Relation to Vertical Temperature and Oxygen Gradients
Source: Front Physiol. 2020 Mar 24;11:248. doi: 10.3389/fphys.2020.00248 (PMC7107326; doi:10.3389/fphys.2020.00248)
Supplement: Supplementary file 1 [file Data_Sheet_1.ZIP › Supplemental_material_1/data sets/ti2_4.txt]

DO	MO2
95	0.15315
94	0.13724
93	0.13208
92	0.12961
91	0.13363
90	0.14009
89	0.13609
88	0.13918
87	0.14320
86	0.14350
85	0.14726
84	0.14256
83	0.13960
82	0.13906
81	0.12433
80	0.11413
79	0.10558
78	0.10375
77	0.09495
76	0.09113
75	0.09005
74	0.09380
73	0.09003
72	0.09260
71	0.09630
70	0.10126
69	0.10453
68	0.10437
67	0.11090
66	0.11486
65	0.11736
64	0.11861
63	0.12392
62	0.12319
61	0.12529
60	0.12474
59	0.12956
58	0.13027
57	0.12928
56	0.12235
55	0.12063
54	0.11535
53	0.11485
52	0.10889
51	0.10260
50	0.10133
49	0.09963
48	0.09629
47	0.09608
46	0.10014
45	0.10017
44	0.10293
43	0.10051
42	0.10108
41	0.10590
40	0.10969
39	0.11310
38	0.11767
37	0.11921
36	0.11906
35	0.11828
34	0.11786
33	0.11876
32	0.12141
31	0.11996
30	0.11516
29	0.11238
28	0.11382
27	0.11237
26	0.11128
25	0.10949
24	0.10921
23	0.11050
22	0.11292
21	0.11300
20	0.11173
19	0.11482
18	0.11429
17	0.11443
16	0.11473
15	0.11404
14	0.11377
13	0.11305
12	0.10849
11	0.10682
10	0.10504
9	0.09252
8	0.07487
7	0.06144
6	0.05320
5	0.04489
4	0.03581
3	0.02975
2	0.02529
1	0.02041
0	0.017172995
