# Supplementary material for: Hypoxia Tolerance of 10 Euphausiid Species in Relation to Vertical Temperature and Oxygen Gradients
Source: Front Physiol. 2020 Mar 24;11:248. doi: 10.3389/fphys.2020.00248 (PMC7107326; doi:10.3389/fphys.2020.00248)
Supplement: Supplementary file 1 [file Data_Sheet_1.ZIP › Supplemental_material_1/data sets/ti2_6.txt]

DO	MO2
95	
94	
93	
92	
91	0.079582958
90	0.092782204
89	0.121713479
88	0.112196792
87	0.109132009
86	0.109486789
85	0.105196327
84	0.104811697
83	0.094902699
82	0.0916189
81	0.094023148
80	0.094589113
79	0.093825593
78	0.097658961
77	0.08847758
76	0.088086971
75	0.077197103
74	0.075627623
73	0.080777868
72	0.085797224
71	0.07997571
70	0.076918935
69	0.076396216
68	0.073034457
67	0.080457407
66	0.078623138
65	0.084479054
64	0.082843903
63	0.088540707
62	0.08481536
61	0.083851782
60	0.08292638
59	0.079655487
58	0.081310199
57	0.075714684
56	0.066280808
55	0.069723024
54	0.062910447
53	0.06218062
52	0.065673241
51	0.070084721
50	0.064801925
49	0.072213833
48	0.071310102
47	0.079670647
46	0.095111062
45	0.08424614
44	0.092598847
43	0.092851647
42	0.084344008
41	0.081987687
40	0.095941546
39	0.088296799
38	0.083580705
37	0.074287555
36	0.079185319
35	0.083238046
34	0.080848941
33	0.076798172
32	0.085778867
31	0.080275339
30	0.070973368
29	0.068582701
28	0.069964946
27	0.070377224
26	0.070093282
25	0.070214173
24	0.072995828
23	0.075410583
22	0.069680961
21	0.073106355
20	0.07710195
19	0.075419904
18	0.076579369
17	0.074066393
16	0.070050809
15	0.068383341
14	0.066536932
13	0.06053682
12	0.054064672
11	0.042900379
10	0.019404779
9	0.010265508
8	0.008591707
7	0.008268309
6	0.007297807
5	0.006599693
4	0.00605816
3	0.005534475
2	
1	
0	
