# Supplementary material for: Hypoxia Tolerance of 10 Euphausiid Species in Relation to Vertical Temperature and Oxygen Gradients
Source: Front Physiol. 2020 Mar 24;11:248. doi: 10.3389/fphys.2020.00248 (PMC7107326; doi:10.3389/fphys.2020.00248)
Supplement: Supplementary file 1 [file Data_Sheet_1.ZIP › Supplemental_material_1/data sets/eh10_5.txt]

DO	MO2
95	
94	
93	
92	
91	
90	
89	0.16401998
88	0.15758832
87	0.150271283
86	0.153937165
85	0.15644635
84	0.161803107
83	0.16170189
82	0.168225264
81	0.165758372
80	0.170688709
79	0.166269532
78	0.169151314
77	0.162903082
76	0.15567638
75	0.156624044
74	0.148546233
73	0.147650515
72	0.146612765
71	0.140986239
70	0.142314145
69	0.145406229
68	0.140873032
67	0.143520448
66	0.144835888
65	0.139014139
64	0.142685271
63	0.139819819
62	0.137005432
61	0.138646153
60	0.136514064
59	0.138928369
58	0.135970369
57	0.142096552
56	0.150840954
55	0.153516566
54	0.155722664
53	0.163629954
52	0.169311509
51	0.169528539
50	0.170706338
49	0.168104357
48	0.177804915
47	0.171889617
46	0.169463485
45	0.164709242
44	0.162918718
43	0.156842337
42	0.151767869
41	0.147488004
40	0.142349344
39	0.134433064
38	0.133704042
37	0.139242894
36	0.133660711
35	0.138839806
34	0.140025247
33	0.145887191
32	0.1478996
31	0.152922347
30	0.152647187
29	0.159618254
28	0.147554807
27	0.139883017
26	0.144068294
25	0.135627565
24	0.125833935
23	0.120635881
22	0.126968294
21	0.128737649
20	0.126340359
19	0.131381382
18	0.13728578
17	0.142558347
16	
15	
14	
13	
12	
11	
10	
9	
8	
7	
6	
5	
4	
3	
2	
1	
0	
