# Supplementary material for: Hypoxia Tolerance of 10 Euphausiid Species in Relation to Vertical Temperature and Oxygen Gradients
Source: Front Physiol. 2020 Mar 24;11:248. doi: 10.3389/fphys.2020.00248 (PMC7107326; doi:10.3389/fphys.2020.00248)
Supplement: Supplementary file 1 [file Data_Sheet_1.ZIP › Supplemental_material_1/data sets/ti6_2.txt]

DO	MO2
95	0.14456693
94	0.205456793
93	0.185472525
92	0.165731404
91	0.163676888
90	0.181027463
89	0.186529467
88	0.174519702
87	0.172620101
86	0.186743769
85	0.208098742
84	0.203543637
83	0.200849537
82	0.184610375
81	0.179196603
80	0.164586154
79	0.1717329
78	0.179577563
77	0.177177793
76	0.167343259
75	0.168929369
74	0.161809517
73	0.160089773
72	0.174411607
71	0.175255968
70	0.173604597
69	0.167340585
68	0.161796028
67	0.163816185
66	0.163359679
65	0.152122493
64	0.150003289
63	0.161934507
62	0.162806542
61	0.156378404
60	0.153981531
59	0.161082736
58	0.170318435
57	0.17030048
56	0.1850931
55	0.185335375
54	0.187781499
53	0.182553681
52	0.17108484
51	0.17934231
50	0.184306832
49	0.177983982
48	0.170514942
47	0.161917819
46	0.152755629
45	0.157322504
44	0.153436242
43	0.142271184
42	0.13994908
41	0.13108561
40	0.128308264
39	0.133067238
38	0.128463796
37	0.13241987
36	0.132439364
35	0.130853114
34	0.130115236
33	0.132058434
32	0.135426623
31	0.13973077
30	0.130389224
29	0.124437352
28	0.128146683
27	0.122323253
26	0.119947057
25	0.116047087
24	0.115802628
23	0.108797017
22	0.074595755
21	0.065238678
20	0.064461519
19	
18	
17	
16	
15	
14	
13	
12	
11	
10	
9	
8	
7	
6	
5	
4	
3	
2	
1	
0	
