# Supplementary material for: Hypoxia Tolerance of 10 Euphausiid Species in Relation to Vertical Temperature and Oxygen Gradients
Source: Front Physiol. 2020 Mar 24;11:248. doi: 10.3389/fphys.2020.00248 (PMC7107326; doi:10.3389/fphys.2020.00248)
Supplement: Supplementary file 1 [file Data_Sheet_1.ZIP › Supplemental_material_1/data sets/es4_14.txt]

DO	MO2
95	
94	
93	
92	
91	
90	
89	
88	0.191266458
87	0.182870294
86	0.180517523
85	0.173090147
84	0.165570506
83	0.159388715
82	0.152422667
81	0.15546743
80	0.148178452
79	0.14863978
78	0.149700834
77	0.14896271
76	0.147117399
75	0.15080802
74	0.151269348
73	0.150208294
72	0.152514933
71	0.147947789
70	0.148547515
69	0.152284269
68	0.149562436
67	0.151038684
66	0.15163841
65	0.152284269
64	0.151315481
63	0.155698094
62	0.157912467
61	0.162571876
60	0.163448399
59	0.162110549
58	0.169722455
57	0.170921907
56	0.171660032
55	0.171613899
54	0.172767218
53	0.170598978
52	0.165016913
51	0.163033204
50	0.165478241
49	0.164693984
48	0.161049495
47	0.162018283
46	0.154775438
45	0.149931498
44	0.149608568
43	0.151084817
42	0.150623489
41	0.147209664
40	0.142319591
39	0.136599128
38	0.129079486
37	0.11680817
36	0.108873334
35	0.108458139
34	0.105044314
33	0.095771627
32	0.096694283
31	0.096971079
30	0.094895105
29	0.097847602
28	0.103383534
27	0.104075526
26	0.103568065
25	0.100061975
24	
23	
22	
21	
20	
19	
18	
17	
16	
15	
14	
13	
12	
11	
10	
9	
8	
7	
6	
5	
4	
3	
2	
1	
0	
