# Supplementary material for: Hypoxia Tolerance of 10 Euphausiid Species in Relation to Vertical Temperature and Oxygen Gradients
Source: Front Physiol. 2020 Mar 24;11:248. doi: 10.3389/fphys.2020.00248 (PMC7107326; doi:10.3389/fphys.2020.00248)
Supplement: Supplementary file 1 [file Data_Sheet_1.ZIP › Supplemental_material_1/data sets/eh5_1.txt]

DO	MO2
95	0.923789236
94	0.868754943
93	0.745274343
92	0.642480706
91	0.708782046
90	0.694974149
89	0.486384278
88	0.403912744
87	0.371714188
86	0.387086391
85	0.426370119
84	0.428817232
83	0.561255092
82	0.41012901
81	0.434509165
80	0.279436754
79	0.339943607
78	0.343772187
77	0.320127481
76	0.287426149
75	0.230340341
74	0.212239413
73	0.155339531
72	0.199984189
71	0.156360419
70	0.204208636
69	0.173180915
68	0.184577124
67	0.17077965
66	0.164620003
65	0.153968577
64	0.134739689
63	0.121256268
62	0.121689294
61	0.128124496
60	0.120269963
59	0.106117407
58	0.107711959
57	0.108434646
56	0.082871404
55	0.088073888
54	0.076158991
53	0.084131879
52	0.082579407
51	0.0804478
50	0.087444274
49	0.08761153
48	0.077703991
47	0.080680024
46	0.088620827
45	0.06298158
44	0.082691161
43	0.08361389
42	0.087325227
41	0.08655487
40	0.084299491
39	0.088693859
38	0.093802657
37	0.088733652
36	0.096719109
35	0.118926092
34	0.113503176
33	0.102018874
32	0.095667573
31	0.094512897
30	0.090156176
29	0.090804686
28	0.093177981
27	
26	
25	
24	
23	
22	
21	
20	
19	
18	
17	
16	
15	
14	
13	
12	
11	
10	
9	
8	
7	
6	
5	
4	
3	
2	
1	
0	
