# Supplementary material for: Hypoxia Tolerance of 10 Euphausiid Species in Relation to Vertical Temperature and Oxygen Gradients
Source: Front Physiol. 2020 Mar 24;11:248. doi: 10.3389/fphys.2020.00248 (PMC7107326; doi:10.3389/fphys.2020.00248)
Supplement: Supplementary file 1 [file Data_Sheet_1.ZIP › Supplemental_material_1/data sets/es4_15.txt]

DO	MO2
95	
94	
93	
92	
91	
90	
89	
88	
87	
86	
85	
84	
83	
82	0.145660734
81	0.142928148
80	0.146170199
79	0.162195195
78	0.17321817
77	0.178961232
76	0.179563327
75	0.188177921
74	0.194337818
73	0.199571415
72	0.202535577
71	0.209436514
70	0.21115017
69	0.217263753
68	0.216291137
67	0.205546053
66	0.201053496
65	0.199849306
64	0.203647137
63	0.201562961
62	0.196699884
61	0.194615708
60	0.19924721
59	0.192346273
58	0.196421994
57	0.205546053
56	0.209158624
55	0.208695474
54	0.204527122
53	0.205592368
52	0.205453423
51	0.203647137
50	0.19785776
49	0.201470331
48	0.196329364
47	0.197255665
46	0.195588324
45	0.191373657
44	0.186927415
43	0.188131606
42	0.18567691
41	0.183546419
40	0.185537965
39	0.179794902
38	0.177201261
37	0.175580236
36	0.177062316
35	0.172801335
34	0.175997071
33	0.171041364
32	0.17247713
31	0.169096133
30	0.164279371
29	0.162473086
28	0.162565716
27	0.162380455
26	0.16011102
25	0.152144836
24	0.142279737
23	0.141121862
22	0.140705027
21	0.140890287
20	0.138528221
19	0.130978873
18	0.128570492
17	0.120048528
16	0.1110171
15	0.11129499
14	0.114212836
13	0.114305466
12	0.112823385
11	0.110137114
10	0.110970785
9	0.103421437
8	0.089110096
7	0.079708147
6	0.069518843
5	0.056596953
4	0.039830916
3	0.022231209
2	
1	
0	
