# Supplementary material for: Hypoxia Tolerance of 10 Euphausiid Species in Relation to Vertical Temperature and Oxygen Gradients
Source: Front Physiol. 2020 Mar 24;11:248. doi: 10.3389/fphys.2020.00248 (PMC7107326; doi:10.3389/fphys.2020.00248)
Supplement: Supplementary file 1 [file Data_Sheet_1.ZIP › Supplemental_material_1/data sets/ti6_3.txt]

DO	MO2
95	0.171416024
94	0.168694025
93	0.165836614
92	0.166816695
91	0.174461227
90	0.180546714
89	0.18304352
88	0.177186478
87	0.164832537
86	0.164644236
85	0.168179958
84	0.16663666
83	0.162952499
82	0.166143435
81	0.16106094
80	0.158134407
79	0.157523592
78	0.161639994
77	0.163402733
76	0.161680593
75	0.162658958
74	0.160554634
73	0.156350511
72	0.151656382
71	0.15564389
70	0.154546334
69	0.151169011
68	0.148738624
67	0.159257499
66	0.169303643
65	0.172918112
64	0.18301879
63	0.189852316
62	0.183058277
61	0.183745979
60	0.191977033
59	0.206436772
58	0.208450571
57	0.20031484
56	0.201193243
55	0.195277909
54	0.1804507
53	0.168176096
52	0.177539814
51	0.1753062
50	0.171438106
49	0.157105094
48	0.156219288
47	0.153370216
46	0.143414408
45	0.141603373
44	0.14453835
43	0.152168622
42	0.140513485
41	0.139568982
40	0.139156677
39	0.146039509
38	0.145453506
37	0.147907906
36	0.155093972
35	0.156166038
34	0.158166501
33	0.156972065
32	0.154047058
31	0.153852781
30	0.155312961
29	0.151468725
28	0.151975458
27	0.145729446
26	0.145266875
25	0.141372866
24	0.126237715
23	0.113854562
22	0.09771192
21	0.069358977
20	0.048599246
19	
18	
17	
16	
15	
14	
13	
12	
11	
10	
9	
8	
7	
6	
5	
4	
3	
2	
1	
0	
