# Supplementary material for: Hypoxia Tolerance of 10 Euphausiid Species in Relation to Vertical Temperature and Oxygen Gradients
Source: Front Physiol. 2020 Mar 24;11:248. doi: 10.3389/fphys.2020.00248 (PMC7107326; doi:10.3389/fphys.2020.00248)
Supplement: Supplementary file 1 [file Data_Sheet_1.ZIP › Supplemental_material_1/data sets/eh10_4.txt]

DO	MO2
95	
94	
93	
92	
91	0.201748951
90	0.188156439
89	0.166038073
88	0.159096396
87	0.151177019
86	0.1472227
85	0.143258372
84	0.142058643
83	0.141301564
82	0.140067668
81	0.141895096
80	0.141852472
79	0.141664033
78	0.138939755
77	0.139705473
76	0.138532296
75	0.1401212
74	0.138480757
73	0.138379703
72	0.139094801
71	0.138657745
70	0.138211125
69	0.140785934
68	0.142193474
67	0.143910191
66	0.144608704
65	0.146795063
64	0.146080648
63	0.145967362
62	0.146337691
61	0.148086897
60	0.150021139
59	0.150010776
58	0.14960657
57	0.149624245
56	0.148905787
55	0.147786638
54	0.149430429
53	0.149870858
52	0.149688953
51	0.144793714
50	0.143000562
49	
48	
47	
46	
45	
44	
43	
42	
41	
40	
39	
38	
37	
36	
35	
34	
33	
32	
31	
30	
29	
28	
27	
26	
25	
24	
23	
22	
21	
20	
19	
18	
17	
16	
15	
14	
13	
12	
11	
10	
9	
8	
7	
6	
5	
4	
3	
2	
1	
0	
